# Supplementary material for: Alpha-1 adrenergic receptor antagonists to prevent hyperinflammation and death from lower respiratory tract infection
Source: eLife. 2021 Jun 11;10:e61700. doi: 10.7554/eLife.61700 (PMC8195605; doi:10.7554/eLife.61700)
Supplement: Source code 1. [file elife-61700-supp1.zip › Template_EDA.Rmd]

---
title: "COVID-19 EDA and Modeling Template (last updated 09/22/2020)"
output:
  html_document:
    number_sections: true
    toc: true
    toc_float: true
    code_folding: hide
---

```{r setup, include=FALSE}
knitr::opts_chunk$set(echo = TRUE, message = FALSE, warning = FALSE, progress = FALSE)
set.seed(123)
```

<!-- 
****** Begin Instructions to Users ******
Purpose: This R Markdown document is intended to read in a CSV containing outcome, treatment, demographic, comorbidity, and other user-provided features in order to analyze the relationship between various treatments and outcomes in a particular cohort defined by certain age, sex, disease, and drug-history parameters.

What to edit: The user is expected to supply a compatible cohort data file a specify a few global parameters (e.g., cohort name, cohort data source).  The data file should have columns that will be grouped according to these categories: outcomes, treatments, comorbidities, demographics, temporal features (e.g., week, month, or year), and "other."
Where to edit: The next three code chunks after these initial instructions should be the only places requiring user edits, and those edits should be simply filling in the provided template.  If edits are required beyond filling out the template, please contact the authors for assistance. 

Variable types (what you're brining, what we're changing):  
* Outcomes: All outcome variables are assumed to be 0-1 where 1 is the occurrence of the outcome.  Outcomes will be converted to numeric variables in the data loading process.
* Treatments: All treatment variables are assumed to be 0-1 where 1 is the occurrence of the treatment.  Treatments will be converted to numeric variables in the data loading process. 
* Comorbidities: All comorbidity variables are assumed to be 0-1 where 1 is the presence of the comorbidity.  Comorbidities will be converted to numeric variables in the data loading process. 
* Demographics: Age is assumed to be numeric.  Sex is assumed to be binary strings (e.g., M/F) and will be converted to a factor variable.
* Temporal Features: The time_value variable will accept only numeric values (e.g., year, or week number), and will be converted to a factor variable.  Ensure the time_factor variable is encoded such that the alphabetized list of unique values is chronological (by integer period).  Ensure the time_value bins are large enough to have sufficiently large counts in each bin to reliably fit a model.
* Other: Additional variables may be supplied (or simply leave an empty vector - i.e., c()), but the user must ensure they are numeric.  Examples include "number of previous hospital visits" and "prior inpatient days."  If a categorical variable like race were to be included, it should be one-hot encoded.  Variables in this category must be treated the same way, and that way is numeric.  Consider adding a categorical variable to the Comorbidities list if needed as those will be treated as factors.

Required/Optional Variables:
* Outcomes: Users MUST supply at least one outcome.  There is no upper limit to the number of outcomes.  
* Treatments: Currently, users MUST identify at least one treatment variable: an alpha blocker treatment indicator.  Portions of the .Rmd will be bypassed unless OPTIONAL second and/or third treatment indicators are provided.  Analysis requiring the optional variables will be bypassed based on the settings of various flags (see below).
* Comorbidities: An empty comorbidity list (i.e., c()) is acceptable, but this will lead to bypassing various portions of the .Rmd that explore comorbidity relationship.  Direct the script to consider or not consider comorbidities using the appropriate flag setting (see below).
* Demographics: Users MUST provide both a sex variable and an age variable.  These will be used in restricting the cohort provided by the input file to various target cohorts.  Users MUST supply the min_age_to_consider, max_age_to_consider, and sex_to_consider variables.
* Temporal Features: A time_value is OPTIONAL, but failing to include it should be combined with use of the time_factor_flag (see below).
* Other Features: Include OPTIONAL features here, or leave it empty (i.e., c()).
Flags:
All flags will be evaluated as T/F, so users must supply TRUE/FALSE, T/F, or 1/0 for certain variables to be included or excluded, respectively. This is largely for the purpose of allowing the user to run as much of the analysis as possible using whatever features are available.
* consider_time - include the time period component in all analyses.  Default is TRUE.
****** End Instructions to Users ********
-->

This report was generated on `r Sys.time()`.

Jump to the consolidated [results](#results) to see summary results in the form of one table and one figure.  Included in the table are outcome prevalence rates for various treatment groups and relative risk reduction for the same groups; included in the figure are odds ratios, confidence intervals, p-values, and sample sizes associated with various models estimating treatment effects.

### User Data Specification

```{r, echo = FALSE}
# Specify path to cohort filename.
in_dir <- ""
cohort_filename <- paste0(in_dir,".csv")

#--------------------------------------------
# Choose a data source (only affects created filenames, can be anything).
cohort_data_source = "MS"
#---OR---
#cohort_data_source = "Optum"
#---OR---
# cohort_data_source = "VA"
#---OR---
# cohort_data_source = "Swedish"
#--------------------------------------------
# Choose either "ARD" or "Pneumonia" of "COVID" or "COVID_pooled".  
# Comment out all but one of these choices.
cohort_name = "ARD"
#---OR---
# cohort_name = "Pneumonia"
#---OR---
# cohort_name = "COVID"
#---OR---
# cohort_name = "COVID_pooled"
```


```{r}
# You should have first run Template_GenerateData.R in order to have the data files for this EDA .Rmd file.  Where are the stored versions of propensity_df and m.out (the m.out object, not the matched_target_cohort_df)?  If you run one target cohort at a time, all the 2s in the example list structure below will likely be 1s.

# All Alphas - target_cohort_1 after propensity weighting 
target_cohort_1_prop <- readRDS(paste0("target_cohort_df_treatment_alpha_min180days_",cohort_data_source,"_",cohort_name,".rds"))

# All Alphas - re-estimated propensity_df
propensity_df_1 <- readRDS(paste0("reestimate_propensity_df_",cohort_data_source,"_",cohort_name,".rds"))[[1]]

# All Alphas - m.out, match_df
m.out_1 <- readRDS(paste0("matchit_df_",cohort_data_source,"_",cohort_name,".rds"))[[1]][[1]]
matched_target_cohort_df_1 <- readRDS(paste0("matchit_df_",cohort_data_source,"_",cohort_name,".rds"))[[1]][[2]]

# Tamsulosin - target_cohort_2 after propensity weighting 
target_cohort_2_prop <- readRDS(paste0("target_cohort_df_treatment_tamsulosin_min180days_",cohort_data_source,"_",cohort_name,".rds"))

# Tamsulosin - propensity_df
propensity_df_2 <- readRDS(paste0("reestimate_propensity_df_",cohort_data_source,"_",cohort_name,".rds"))[[2]]

# Tamsulosin - m.out, match_df
m.out_2 <- readRDS(paste0("matchit_df_",cohort_data_source,"_",cohort_name,".rds"))[[2]][[1]]
matched_target_cohort_df_2 <- readRDS(paste0("matchit_df_",cohort_data_source,"_",cohort_name,".rds"))[[2]][[2]]

# Doxazosin - target_cohort_3 after propensity weighting 
target_cohort_3_prop <- readRDS(paste0("target_cohort_df_treatment_Doxazosin_min180days_",cohort_data_source,"_",cohort_name,".rds"))

# Doxazosin - propensity_df
propensity_df_3 <- readRDS(paste0("reestimate_propensity_df_",cohort_data_source,"_",cohort_name,".rds"))[[3]]

# Doxazosin - m.out, match_df
m.out_3 <- readRDS(paste0("matchit_df_",cohort_data_source,"_",cohort_name,".rds"))[[3]][[1]]
matched_target_cohort_df_3 <- readRDS(paste0("matchit_df_",cohort_data_source,"_",cohort_name,".rds"))[[3]][[2]]
```
This analysis considers the `r cohort_name` cohort in the `r cohort_data_source` data set as stored in:

`r cohort_filename`.  

Expand the code chunk below to see which variables have been included in this analysis (outcomes, treatments, comorbidities, etc.).

```{r}
# Specify various lists of regression covariates.
#------------------ Required covariates ------------------

# Outcomes (cannot be empty)
outcomes <- c("outcome_vent", "outcome_death_and_vent")
# Link your outcome names to brief plot descriptions of the outcomes.
outcome.altnames=c("outcome_vent"="Progression to ventilation",
                   "outcome_death_and_vent"="Progression to ventilation and death")

# Treatments (e.g., alpha blockers, Tamsulosin, Doxazosin)
# Each drug_treatment_n column should reflect use of a particular drug or class of drugs; this column identifies the treatment group in every target cohort.  Each drug_treatment_n_exc_cols identifies columns for which the presence of a 1 in a row represents an observation meeting an exclusion criteria.

drug_treatment_1 <- "treatment_alpha_min180days"
drug_treatment_1_incl_cols <- c() # If left empty, there are no treatment-based inclusions.
drug_treatment_1_excl_cols <- c("treatment_alpha_180days_less") 
# If left empty, there are no treatment-based exclusions.
run_target_cohort_1 <- TRUE

drug_treatment_2 <- "treatment_tamsulosin_min180days"
drug_treatment_2_incl_cols <- c()
drug_treatment_2_excl_cols <- c("treatment_terazosin_pastyear", 
                                "treatment_prazosin_pastyear", 
                                "treatment_silodosin_pastyear", 
                                "treatment_doxazosin_pastyear", 
                                "treatment_alfuzosin_pastyear", 
                                "treatment_tamsulosin_180days_less")
run_target_cohort_2 <- TRUE

drug_treatment_3 <- "treatment_Doxazosin_min180days"
drug_treatment_3_incl_cols <- c()
drug_treatment_3_excl_cols <- c("treatment_terazosin_pastyear", 
                                "treatment_prazosin_pastyear", 
                                "treatment_silodosin_pastyear", 
                                "treatment_Tamsulosin_pastyear", 
                                "treatment_alfuzosin_pastyear", 
                                "treatment_doxazosin_180days_less")
run_target_cohort_3 <- TRUE

# Comorbidities
comorbidities <- c("comorbidity_diabetes_mellitus", 
                   "comorbidity_hypertension", 
                   "comorbidity_heart_failure", 
                   "comorbidity_ischemic_heart_disease", 
                   "comorbidity_acute_myocardial_infarction",
                   "comorbidity_chronic_obstructive_pulmonary_disease", 
                   "comorbidity_cancer")

# BPH is left out of the comorbidities group for convenience as we don't include it in our models.  It will be listed separately here:
bph <- "comorbidity_benign_prostatic_hyperplasia"

# Age Demographics and Restriction
age <- "patient_age"
min_age_to_consider <- 45 # inclusive; this restriction happens for 'target cohorts'
max_age_to_consider <- 65 # inclusive; this restriction happens for 'target cohorts'

# Sex Demographics
sex <- "patient_sex"
sex_to_consider <- c("M") # this restriction happens for 'target cohorts'; can replace with c("M", "F"), etc.
male_char <- "M" # choose for however males are flagged

#------------------ Optional covariates ------------------

# Temporal Features and Restriction
time_value <- "year_factor"
# Time period filter: Ensure you provide a number in the same units as time_factor (integer weeks, numeric or date YMD, etc.).
min_time_period <- 2007 # inclusive
max_time_period <- 2015 # inclusive

# Treatments 
negative_exp_drug <- "" # else leave as ""
other_covariates <- c("inpat_stay_weeks_past12mo_log",
                      "outpat_stay_weeks_past12mo_log",
                      "inpat_duration_past12mo_log",
                      "inpat_stay_weeks_past2mo_log")   # for analysis and regressions
other_regression_covariates <- c() # for regressions only
```

```{r}
#--------------------------------------------
# Set flags to exclude certain covariates from the 
# analysis and bypass associated tables and figures.

# Causal Analysis
propensity_threshold <- 0.01 # trimming threshold for propensity score
filter_propensity <- TRUE # remove low-propensity observations

match_flag <- TRUE
scale_flag <- TRUE # whether to use scaled covariates in matching
match.ratio <- 5 # number of controlmatches in matching; must input positive integer if match_flag is TRUE

causal_flag <- FALSE # keep this flag false for runtime reasons; runs causal analyses additional to propensity weighting and matching

# Regression with Interaction Terms
interact_flag <- FALSE

# Other analyses
consider_comorbidities <- TRUE
consider_time <- TRUE
neg_exp_flag <- FALSE
twang_propensities <- FALSE
#--------------------------------------------
```

In this analysis:

* Time period will `r ifelse(consider_time,"","not")` be considered.

* Comorbidities will `r ifelse(consider_comorbidities,"","not")` be considered.

* Low-propensity-for-treatment observations have `r ifelse(filter_propensity,"","not")` been filtered out of this cohort.

<!--
**********DON'T TOUCH ANYTHING BELOW THIS POINT**********
Users should not need to edit anything below this point.  If you think you do,
please reach out to the authors of this .Rmd to discuss desired changes.  
**********DON'T TOUCH ANYTHING BELOW THIS POINT**********
-->

```{r}
library(tidyverse)
library(cowplot)
library(cobalt)
library(DT)
library(reshape2)
library(MASS)
library(broom)
library(scales)
library(knitr)
library(kableExtra)
library(stargazer)
library(MatchIt)
library(grf)
library(survey)
library(glmnet)
library(ggpubr)
library(latex2exp)
library(twang)
```

Load full cohort data from `r min_time_period` to `r max_time_period`.

```{r load full cohort}
time_factor_flag <- 1 * min((time_value!=""), consider_time)
negative_drug_flag <- 1 * min((negative_exp_drug!=""), neg_exp_flag)
other_covariates_flag <- 1 * (length(other_covariates)>0)
other_regression_covariates_flag <- 1 * (length(other_regression_covariates)>0)
relevant_treatments <- c()
drug_incl_excl_cols <- c(drug_treatment_1_incl_cols, drug_treatment_1_excl_cols,
                         drug_treatment_2_incl_cols, drug_treatment_2_excl_cols,
                         drug_treatment_3_incl_cols, drug_treatment_3_excl_cols)

required_cohort_df <- readr::read_csv(cohort_filename) %>%
  dplyr::select(age = matches(paste0("^",age,"$")),
                sex = matches(paste0("^",sex,"$")), 
                one_of(outcomes),
                one_of(comorbidities), 
                bph = matches(paste0("^",bph,"$")),
                one_of(drug_incl_excl_cols))
if(run_target_cohort_1 == TRUE){
  newcol <- readr::read_csv(cohort_filename) %>%
    dplyr::select(drug_treatment_1 = matches(paste0("^",drug_treatment_1,"$")))
  required_cohort_df <- cbind(required_cohort_df, newcol)
  relevant_treatments <- c(relevant_treatments, 'drug_treatment_1')
}
if(run_target_cohort_2 == TRUE){
  newcol <- readr::read_csv(cohort_filename) %>%
    dplyr::select(drug_treatment_2 = matches(paste0("^",drug_treatment_2,"$"), ignore.case=FALSE))
  required_cohort_df <- cbind(required_cohort_df, newcol)
  relevant_treatments <- c(relevant_treatments, 'drug_treatment_2')
}
if(run_target_cohort_3 == TRUE){
  newcol <- readr::read_csv(cohort_filename) %>%
    dplyr::select(drug_treatment_3 = matches(paste0("^",drug_treatment_3,"$")))
  required_cohort_df <- cbind(required_cohort_df, newcol)
  relevant_treatments <- c(relevant_treatments, 'drug_treatment_3')
}
if(time_factor_flag == 1){
  newcol <- readr::read_csv(cohort_filename) %>%
    dplyr::select(time_value = matches(paste0("^",time_value,"$")))
  required_cohort_df <- cbind(required_cohort_df, newcol)
}
if(other_covariates_flag == 1){
  newcol <- readr::read_csv(cohort_filename) %>%
    dplyr::select(one_of(other_covariates))
  required_cohort_df <- cbind(required_cohort_df, newcol)
}
if(other_regression_covariates_flag == 1){
  newcol <- readr::read_csv(cohort_filename) %>%
    dplyr::select(one_of(other_regression_covariates))
  required_cohort_df <- cbind(required_cohort_df, newcol)
}
if(negative_drug_flag == TRUE){
  newcol <- readr::read_csv(cohort_filename) %>%
    dplyr::select(negative_treatment = matches(paste0("^",negative_exp_drug,"$")))
  required_cohort_df <- cbind(required_cohort_df, newcol)
  relevant_treatments <- c(relevant_treatments, 'negative_treatment')
}

# Ensure column types are mutated correctly
cohort_df <- na.omit(required_cohort_df) %>%
  mutate(male_flag = 1*(sex == male_char))
if(time_factor_flag == 1){
  cohort_df <- cohort_df %>%
    dplyr::filter(min_time_period <= time_value, time_value <= max_time_period) %>%
    mutate(orig_time_value = time_value,
           time_factor = as.factor(time_value))
} 
cohort_df[c('sex')] <- lapply(cohort_df[c('sex')], factor) 

# It's time to build the full covariates list.  We'll get there incrementally.
relevant_covariates <- c(comorbidities, other_covariates, "age", "sex")
comorb_and_bph <- c(comorbidities, 'bph')

time.mtrx <- model.matrix( ~ time_factor - 1, data= cohort_df )[,c(2:nlevels(cohort_df$time_factor))]
cohort_df <- cbind(cohort_df, as.data.frame(time.mtrx))

if(time_factor_flag == 1){
  full_covariates <- c("patient_age_demeaned", "patient_age_demeaned_squared", "patient_age_demeaned_cubed", 
                       other_covariates, other_regression_covariates, comorbidities, colnames(time.mtrx))
  match_covariates <- c("patient_age_demeaned", "patient_age_demeaned_squared", "patient_age_demeaned_cubed", 
                        other_covariates, other_regression_covariates, comorbidities, "time_value")
} else{
  full_covariates <- c("patient_age_demeaned", "patient_age_demeaned_squared", "patient_age_demeaned_cubed", 
                       other_covariates, other_regression_covariates, comorbidities)
  match_covariates <- c("patient_age_demeaned", "patient_age_demeaned_squared", "patient_age_demeaned_cubed", 
                        other_covariates, other_regression_covariates, comorbidities)
}
```

# Introduction

This R Markdown presents a workflow for exploratory data analysis and regression modeling aimed at exploring the efficacy of certain drugs at mitigating the severity of ARD/Pneumonia/COVID-19 outcomes.  

## Data Sources

This workflow assumes certain data is available and is of a certain type.  This exploratory data analysis analyzes a retrospective cohort and starts with a cleaned master data frame assembled from a variety of sources:

* inpatient medical records
* outpatient medical records
* prescription drug records
* insurance enrollment records

The data frame should have been pulled for a specific retrospective cohort (e.g., pneumonia, ARD, or COVID-19), and through this exploratory data analysis we seek to identify any potential problems in the data set that must be addressed before we consider the resulting models to be reliable.  We're primarily looking for differences between the treatment and control groups that are unrelated to the proposed theory and might instead be evidence of unknown sampling biases and/or counfounding.

## Data Frame Contents {.tabset}

Each retrospective cohort data frame comes with the following features:

### Demographics

<!-- * **patient_id (factor)**: unique ID linking various patient records together -->
* **sex (binary factor)**: patient sex (e.g., "F"/"M" is assumed in this analysis)
* **age (numeric)**: patient age in years

### Event Specifics

User definitions of outcomes may vary.  Outcomes selected for this analysis include: `r str_c(other_covariates, collapse = ", ")`.

### Treatments

User definitions of outcomes may vary.  Outcomes selected for this analysis include: `r str_c(relevant_treatments, collapse = ", ")`.

### Outcomes

User definitions of outcomes may vary.  Outcomes selected for this analysis include: `r str_c(outcomes, collapse = ", ")`.

### Comorbidities

Comorbidity indicator variables result from observing any qualifying diagnosis code in any inpatient or outpatient record in the 12 months preceding the target inpatient event.

User definitions of comorbidities may vary.  Outcomes selected for this analysis include: `r str_c(comorbidities, collapse = ", ")`.

## Define Various Target Cohorts

Define cohort restrictions.
```{r cohort restrictions}

# Define cohort restrictions
all_covar_to_demean <- union(eval(full_covariates), eval(match_covariates))
demean_col_list <- c(relevant_treatments, eval(outcomes), all_covar_to_demean, "male_flag")
renamed_demean_col_list <- paste("dm", demean_col_list, sep = "_")
renamed_scale_demean_col_list <- paste("dm_s", demean_col_list, sep = "_")

# rename covariate lists
demean_full_covar_list <- paste("dm", full_covariates, sep = "_")
scale_demean_full_covar_list <- paste("dm_s", full_covariates, sep = "_")

demean_match_covar_list <- paste("dm", match_covariates, sep = "_")
scale_demean_match_covar_list <- paste("dm_s", match_covariates, sep = "_")

# get regression input covariates
if (scale_flag) {
  match_covariates_demeaned_timenum <- scale_demean_match_covar_list
  full_covariates_demeaned_timenum <- scale_demean_full_covar_list
} else {
  match_covariates_demeaned_timenum <- demean_match_covar_list
  full_covariates_demeaned_timenum <- demean_full_covar_list
}

# we do not include age covariates in the matching formula in new_match runs (we "exact match" on age already)
match_covariates_demeaned_timenum <- match_covariates_demeaned_timenum[!str_detect(match_covariates_demeaned_timenum, "age")]


CenterColmeans <- function(x) {
  scale(x, scale = FALSE)
}

ScaleCenterColmeans <- function(x) {
  scale(x, center = TRUE, scale = TRUE)
}

# filter to older men and de-mean ages
CohortRestriction <- function(df){
  # age and gender restriction
  target_cohort_n <- df %>%
    dplyr::filter(sex %in% sex_to_consider,
                  age >= min_age_to_consider,
                  age <= max_age_to_consider) %>%
    # de-mean patient ages
    mutate(patient_age_demeaned = CenterColmeans(age),
           patient_age_demeaned_squared = patient_age_demeaned^2,
           patient_age_demeaned_cubed = patient_age_demeaned^3)
  dm_cols <- as.data.frame(CenterColmeans(target_cohort_n[demean_col_list]))
  colnames(dm_cols) <- renamed_demean_col_list
  target_out_centered <- cbind(target_cohort_n, dm_cols)
  # scale covariates
  dm_s_cols <- as.data.frame(ScaleCenterColmeans(target_out_centered[demean_col_list]))
  colnames(dm_s_cols) <- renamed_scale_demean_col_list
  target_out <- cbind(target_out_centered, dm_s_cols)
  
  return(target_out)
}
```

Define target cohort criteria.

```{r define cohorts}
GenerateTargetCohorts <- function(cohort_df, treatment_incl_cols, treatment_excl_cols){
  df <- cohort_df
  if(!is.null(treatment_incl_cols)){
    df <- df %>%
      filter_at(vars(treatment_incl_cols), all_vars(. %in% 1))  
  }
  if(!is.null(treatment_excl_cols)){
    df <- df %>%
      filter_at(vars(treatment_excl_cols), all_vars(. %in% 0))  
  }
  target_cohort_n <- as.data.frame(CohortRestriction(df))
  
  return(target_cohort_n)
}

# target cohort 1: all older men
if(run_target_cohort_1){
  tc_1 <- GenerateTargetCohorts(cohort_df, drug_treatment_1_incl_cols, drug_treatment_1_excl_cols)
  target_cohort_1 <- as.data.frame(tc_1)
  target_cohort_1$alpha_treatment <- target_cohort_1$drug_treatment_1
  target_cohort_1$dm_alpha_treatment <- target_cohort_1$dm_drug_treatment_1
  target_cohort_1$dm_s_alpha_treatment <- target_cohort_1$dm_s_drug_treatment_1
}

# target cohort 2: tamsulosin-alpha older men
if(run_target_cohort_2){
  tc_2 <- GenerateTargetCohorts(cohort_df, drug_treatment_2_incl_cols, drug_treatment_2_excl_cols)
  target_cohort_2 <- as.data.frame(tc_2)
  target_cohort_2$alpha_treatment <- target_cohort_2$drug_treatment_2
  target_cohort_2$dm_alpha_treatment <- target_cohort_2$dm_drug_treatment_2
  target_cohort_2$dm_s_alpha_treatment <- target_cohort_2$dm_s_drug_treatment_2
  target_cohort_2$dm_s_drug_treatment_3 <- 0
}

# target cohort 3: doxazosin-alpha older men
if(run_target_cohort_3){
  tc_3 <- GenerateTargetCohorts(cohort_df, drug_treatment_3_incl_cols, drug_treatment_3_excl_cols)
  target_cohort_3 <- as.data.frame(tc_3)
  target_cohort_3$alpha_treatment <- target_cohort_3$drug_treatment_3
  target_cohort_3$dm_alpha_treatment <- target_cohort_3$dm_drug_treatment_3
  target_cohort_3$dm_s_alpha_treatment <- target_cohort_3$dm_s_drug_treatment_3
  target_cohort_3$dm_s_drug_treatment_2 <- 0
}

DemeanCohortDf <- function(df){
  demean_cohort_df_list <- c(demean_col_list[!demean_col_list %in% c('patient_age')], 'age')
  target_cohort_n <- df %>%
    # de-mean patient ages
    mutate(patient_age_demeaned = CenterColmeans(age),
           patient_age_demeaned_squared = patient_age_demeaned^2,
           patient_age_demeaned_cubed = patient_age_demeaned^3)
  dm_cols <- as.data.frame(CenterColmeans(target_cohort_n[demean_cohort_df_list]))
  colnames(dm_cols) <-  paste("dm", demean_cohort_df_list, sep = "_")
  target_out_centered <- cbind(target_cohort_n, dm_cols)
  # scale covariates
  dm_s_cols <- as.data.frame(ScaleCenterColmeans(target_out_centered[demean_cohort_df_list]))
  colnames(dm_s_cols) <- paste("dm_s", demean_cohort_df_list, sep = "_")
  target_out <- cbind(target_out_centered, dm_s_cols)
  return(target_out)
}
cohort_df <- DemeanCohortDf(cohort_df)

```

# Define EDA

Define helper functions.
```{r general helper functions}
Proper <- function(x){
  paste0(toupper(substr(x, 1, 1)), tolower(substring(x, 2)))
}
Round1Dig <- function(num){
  a <- format(round(num, digits=1), nsmall = 1)
  return(a)
}
Round2Dig <- function(num){
  a <- format(round(num, digits=2), nsmall = 2)
  return(a)
}
Round3Dig <- function(num){
  a <- format(round(num, digits=3), nsmall = 3)
  return(a)
}
Round4Dig <- function(num){
  a <- format(round(num, digits=4), nsmall = 3)
  return(a)
}
Dec2Percent3Dig <- function(num){round(num,3)*100}
Stylize <- function(table_out){
  kable(table_out) %>% kable_styling(full_width = F) #position = "left"
}
StarTable <- function(table_out){
  stargazer(table_out, type = 'html', report = "vc*sp")
}
```

Functions for basic tables and cross tabs.
```{r crosstab functions}
BasicTables <- function(df){
  if(time_factor_flag==1){
    cat("Time Period of Inpatient Admission", " ", sep = "\n")
    print(table(df$time_factor))
  }
  cat(" ", "Patient Age", sep = "\n\n")
  print(table(df$age))
  cat(" ", "Outcomes", sep = "\n\n")
  for(outcome in outcomes){
    cat(outcome)
    print(df %>% dplyr::select(one_of(outcome)) %>% table())
    cat("\n")
  }
  if(negative_drug_flag){
    cat(" ", "Alpha vs. Beta Blockers", sep = "\n\n")
    print(table(df$alpha_treatment, df$negative_treatment)) 
  }
}
AlphaCrossTabs <- function(df){
  cat("Patients Not Taking vs. Taking Alpha Blockers", " ", sep = "\n")
  print(table(df$alpha_treatment))
  for(outcome in outcomes){
    cat("", paste0("Cross-tab of Alpha Blockers with Outcome: ", outcome), sep = "\n\n")
    print(df %>% dplyr::select(alpha_treatment, one_of(outcome)) %>% table())
    cat("\n")
  }
}
NegCrossTabs <- function(df){
  cat("Patients Not Taking vs. Taking Negative Treatment", " ", sep = "\n")
  print(table(df$negative_treatment))
  for(outcome in outcomes){
    cat("", paste0("Cross-tab of Negative Treatment with Outcome: ", outcome), sep = "\n\n")
    print(df %>% dplyr::select(negative_treatment, one_of(outcome)) %>% table())
    cat("\n")
  }
}
IncidenceDecr <- function(df, treat){
  # Make a matrix with a series of c(treatment_incidence, control_incidence, risk_rediction) rows.
  # Thus, the rows correspond to each outcome.
  results_mat <- matrix(rep(0,3*length(outcomes)), ncol = 3)
  for(i in 1:length(outcomes)){
    outcome <- outcomes[i]
    treatment_incidence <- sum(df[treat] == 1 & df[outcome] == 1) / sum(df[treat] == 1)
    control_incidence <- sum(df[treat] == 0 & df[outcome] == 1) / sum(df[treat] == 0)
    risk_reduction <- (control_incidence - treatment_incidence) / control_incidence
    results_mat[i,] <- c(treatment_incidence, control_incidence, risk_reduction)
  }
  return(results_mat)
}
```

Function for obtaining necessary plot data for a target cohort (cohort X treatment X outcome counts and rates).
```{r tableout}
# For each cohort:
GetTableCounts <- function(target_cohort_n){
  # Column 1: The cohort sample size
  cohort_n <- target_cohort_n %>% nrow()
  # Column 2: The outcome prevalence
  cohort_outcome_n <- target_cohort_n %>% 
    gather(key = "outcome", value = "happened", one_of(outcomes)) %>% 
    group_by(outcome) %>% 
    summarize(count = sum(happened),
              percent = mean(happened))
  # Column 3: Treatment counts for the cohort.  The same four numbers
  # will repeat for every outcome in the table.
  if(neg_exp_flag==1){
    cohort_treatment_n <- target_cohort_n %>% 
      mutate(neither_treatment = alpha_treatment==0 & negative_treatment ==0) %>% 
      gather(key = "treatment", value = "had_treatment", 
             alpha_treatment, negative_treatment, neither_treatment) %>% 
      group_by(treatment) %>% 
      summarize(n = sum(had_treatment))
    # Column 4-5: Outcome count by treatment and outcome.
    cohort_outcome_treatment_counts_percent <- target_cohort_n %>% 
      mutate(neither_treatment = alpha_treatment==0 & negative_treatment ==0) %>% 
      gather(key = "treatment", value = "had_treatment", 
             alpha_treatment, negative_treatment, neither_treatment) %>% 
      dplyr::filter(had_treatment == 1) %>% 
      gather(key = "outcome", value = "happened", one_of(outcomes)) %>% 
      group_by(outcome, treatment) %>% 
      summarize(count = sum(happened),
                percent = mean(happened))   
  } else{
    cohort_treatment_n <- target_cohort_n %>% 
      mutate(neither_treatment = alpha_treatment==0) %>% 
      gather(key = "treatment", value = "had_treatment", 
             alpha_treatment, neither_treatment) %>% 
      group_by(treatment) %>% 
      summarize(n = sum(had_treatment))
    # Column 4-5: Outcome count by treatment and outcome.
    cohort_outcome_treatment_counts_percent <- target_cohort_n %>% 
      mutate(neither_treatment = alpha_treatment==0) %>% 
      gather(key = "treatment", value = "had_treatment", 
             alpha_treatment, neither_treatment) %>% 
      dplyr::filter(had_treatment == 1) %>% 
      gather(key = "outcome", value = "happened", one_of(outcomes)) %>% 
      group_by(outcome, treatment) %>% 
      summarize(count = sum(happened),
                percent = mean(happened))
  }
  return(list(cohort_n, cohort_outcome_n, cohort_treatment_n, cohort_outcome_treatment_counts_percent))
}
```

More summary stats functions.
```{r demographics}
GetDemographics <- function(df){
  cohort_treated_df <- cohort_df[cohort_df$alpha_treatment==1,]
  cohort_control_df <- cohort_df[cohort_df$alpha_treatment==0,]
  
  SummaryStats <- function(df){
    median.age <- median(df$age)
    men <- nrow(df[df$male_flag == 1,])
    alpha.col <- nrow(df[df$alpha_treatment == 1,])
    denom <- nrow(df)
    
    if(negative_drug_flag){
      neg.col <- nrow(df[df$negative_treatment == 1,])
      df.col <- c(round(median.age,0),
                  Round1Dig(100*men/denom),
                  formatC(alpha.col, big.mark = ','),
                  formatC(neg.col, big.mark = ','))
    } else{
      df.col <- c(round(median.age,0),
                  Round1Dig(100*men/denom),
                  formatC(alpha.col, big.mark = ','))
    }
    return(df.col)
  }
  
  if(negative_drug_flag){
    summary.stats <- cbind(c('Median Age', '% Male', '# Taking Alpha Blockers', '# Taking Negative Treatment'),
                           SummaryStats(cohort_treated_df),
                           SummaryStats(cohort_control_df))
  } else {
    summary.stats <- cbind(c('Median Age', '% Male', '# Taking Alpha Blockers'),
                           SummaryStats(cohort_treated_df),
                           SummaryStats(cohort_control_df))
  }
  
  colnames(summary.stats) <- c('Metric', paste0(cohort_name,' Treatment Group'), 
                               paste0(cohort_name,' Control Group'))
  summary.out <- kable(summary.stats) %>% kable_styling() %>% column_spec(1, bold=T, border_right = F)
  print(summary.out)
  return(as.data.frame(summary.stats))
}
```

```{r comorbidities, echo=FALSE}
GetComorbs <- function(df_in){
  df_treatment <- df_in[df_in$alpha_treatment == 1,]
  df_control <- df_in[df_in$alpha_treatment == 0,]
  
  ComorbCols <- function(df){
    comorb.col <- df %>% dplyr::select(one_of(comorb_and_bph)) %>% lapply(function(x) Round1Dig(100*mean(x))) %>% unlist() %>% unname()
  }
  
  comorb.stats <- cbind(comorb_and_bph,
                        ComorbCols(df_treatment),
                        ComorbCols(df_control)
  )
  
  colnames(comorb.stats) <- c('Comorbidity Metric', paste0(cohort_name,' Treatment Group'), 
                              paste0(cohort_name, ' Control Group'))
  
  comorb.out <- kable(comorb.stats) %>% kable_styling() %>% column_spec(1, bold=T, border_right = F)
  print(comorb.out)
  return(comorb.stats)
}
```

```{r outcomes, echo=FALSE}
GetOutcomes <- function(df_in, treatment){
  outcome.stats <- IncidenceDecr(df_in, treatment) %>% as.data.frame()
  outcome.stats <- Dec2Percent3Dig(outcome.stats)
  outcome.df <- data.frame(outcome = outcomes) %>% bind_cols(outcome.stats)
  colnames(outcome.df) <- c('Outcome', paste0(cohort_name, ' ', treatment, ' Group %'), 
                            paste0(cohort_name, ' Control Group %'), "Risk Reduction %")
  outcome.out <- kable(outcome.df) %>% kable_styling() %>% column_spec(1, bold=T, border_right = F)
  print(outcome.out)
  return(outcome.df)
}
```

More functions for tables and cross tabs.
```{r compile base tables}
EDABasicTables <- function(df){
  demo.df <- GetDemographics(df)
  comorb.df <- GetComorbs(df)
  alpha.out.df <- GetOutcomes(df, "alpha_treatment")
  if(negative_drug_flag){
    beta.out.df <- GetOutcomes(df, "negative_treatment")
    return(list(demo.df, comorb.df, alpha.out.df, beta.out.df))
  } else{
    return(list(demo.df, comorb.df, alpha.out.df))
  }
}

EDACrossTabs <- function(df){
  BasicTables(df)
  cat("","", sep = "\n\n")
  AlphaCrossTabs(df)
  cat("","", sep = "\n\n")
  if(negative_drug_flag){
    NegCrossTabs(df)
    cat("","", sep = "\n\n")  
  }
}
```

EDA functions to generate series of tables and figures for a target cohort.
```{r}
PlotPeriodMarginals <- function(df, cols_to_plot){
  
  df_to_plot <- df %>% 
    dplyr::select(one_of(cols_to_plot), time_factor) %>% 
    group_by(time_factor) %>% 
    mutate(ind_contrib = 1 / n()) %>% 
    ungroup() %>% 
    gather(key = "feature", value = "value", -time_factor, -ind_contrib) %>% 
    mutate(feature = as.factor(feature)) %>% 
    group_by(time_factor, feature, ind_contrib) %>% 
    summarize(n = sum(value),
              frac = sum(ind_contrib*value)) %>% 
    ungroup()
  
  n_limits <- c(0, df_to_plot$n)
  frac_limits <- c(0, df_to_plot$frac) %>% round(3)
  
  p1 <-  df_to_plot %>% 
    mutate(feature = str_replace_all(feature, "_", "\n")) %>% 
    ggplot(aes(x = time_factor, y = n, 
               group = feature, color = feature)) + 
    geom_line() + 
    # scale_y_continuous(breaks = n_limits) + 
    labs(x = "Time",
         y = "Observed Frequency") +
    scale_color_discrete(name = "Feature") +
    guides(color=guide_legend(ncol=2))
  
  p2 <-  df_to_plot %>% 
    mutate(feature = str_replace_all(feature, "_", "\n")) %>% 
    ggplot(aes(x = time_factor, y = frac, 
               group = feature, color = feature)) + 
    geom_line() + 
    # scale_y_continuous(breaks = frac_limits) + 
    labs(x = "Time",
         y = "Relative Frequency") +
    scale_color_discrete(name = "Feature") + 
    expand_limits(y = 0) +
    guides(color=guide_legend(ncol=2))
  
  plot_grid(p1, p2, nrow = 2, labels = "AUTO")
  
}
RunPropTest <- function(df, treatment, outcome){
  df_test <- df %>% 
    dplyr::select(treatment = one_of(treatment),
                  outcome = one_of(outcome))
  res <- prop.test(x = c(sum(df_test$outcome==1 & df_test$treatment==0),
                         sum(df_test$outcome==1 & df_test$treatment==1)),
                   n = c(sum(df_test$treatment==0),
                         sum(df_test$treatment==1)))
  return(res)
}
RunFisherExactTest <- function(df, treatment, outcome){
  df_test <- df %>% 
    dplyr::select(treatment = one_of(treatment),
                  outcome = one_of(outcome))
  fisher_table <- table(df_test$treatment, df_test$outcome)
  res_less <- fisher.test(fisher_table, alternative = "less")
  res_not_equal <- fisher.test(fisher_table)
  return(list(res_less = res_less, res_not_equal = res_not_equal, fisher_table = fisher_table))
}

EDA <- function(df, treatment, section_idx){
  
  cat(str_c("<h2>", section_idx, ".1 Cohort Stats and Figures</h2>"))
  
  #***Table Start*** ----
  cat(str_c("<h3>", section_idx, ".1.1 Demographics</h3>"))
  table <- df %>% dplyr::select(age,
                                sex) %>%
    summarize(sample_size = n(),
              median_age = median(age),
              num_male = sum(sex == "M"),
              percent_male = mean(sex == "M") %>% Dec2Percent3Dig()
    )
  colnames(table) <- c("Sample\nSize", "Median\nAge", "Total\nMales", "% Male")
  print(kable(table, "html") %>% kable_styling(full_width = FALSE))
  cat('\n\n<!-- -->\n\n')
  #***Table End*** 
  
  #***Plot Start*** ----
  cohort_n <- df %>% nrow()
  table <- df %>% dplyr::select(age) %>%
    group_by(age) %>% 
    summarize(age_count = n())
  plot <- table %>% 
    ggplot(aes(x = age, y = age_count)) + 
    geom_col() +
    scale_y_continuous(
      sec.axis = sec_axis(trans = ~./cohort_n, labels = scales::percent, 
                          name = "Proportion (%)")) + 
    labs(title = "Distribution of Patient Age",
         x = "Patient Age",
         y = "Observed Frequency")
  print(plot)
  cat('\n\n<!-- -->\n\n')
  #***Plot End***
  
  #***Plot Start*** ----
  if(time_factor_flag){
    plot <- df %>%
      group_by(age, time_factor) %>%
      dplyr::count() %>% 
      ggplot(aes(x=age, y=n)) + 
      geom_col() + 
      scale_y_continuous(
        sec.axis = sec_axis(trans = ~./cohort_n, labels = scales::percent, 
                            name = "Proportion of Entire Sample (%)")) + 
      labs(title = "Distribution of Patient Age by Time Period",
           x = "Age",
           y = "Total Individuals") + 
      facet_wrap(vars(time_factor))
    print(plot)
    cat('\n\n<!-- -->\n\n')
  }
  #***Plot End***
  
  #***Table Start*** ----
  cat(str_c("<h3>", section_idx, ".1.2 Records Across Time Periods</h3>"))
  if(time_factor_flag){
    table <- df %>% dplyr::select(time_factor) %>%
      group_by(time_factor) %>% 
      summarize(num_per_period = n(),
                percent_per_period = n() / nrow(.)
      )
    colnames(table) <- c("Period", "Total Per Period", "% Per Period")
    print(kable(table, "html") %>% kable_styling(full_width = FALSE))
    cat('\n\n<!-- -->\n\n')
    
    #***Table End***
    
    #***Plot Start*** ----
    cohort_n <- df %>% nrow()
    plot <- table %>% 
      ggplot(aes(x = Period, y = `Total Per Period`)) + 
      geom_col() +
      scale_y_continuous(
        sec.axis = sec_axis(trans = ~./cohort_n, labels = scales::percent, 
                            name = "Proportion (%)")) + 
      labs(title = "Records per Period")
    print(plot)
    cat('\n\n<!-- -->\n\n')
    #***Plot End***
  } else {cat("Time-based analysis excluded by user setting (flag: consider_time).")}
  
  #***Table Start*** ----
  cat(str_c("<h3>", section_idx, ".1.3 Treatments</h3>"))
  table <- df %>% dplyr::select(alpha_treatment) %>%
    summarize(num_alpha = sum(alpha_treatment),
              percent_alpha = mean(alpha_treatment) %>% Dec2Percent3Dig()
    )
  colnames(table) <- c("Total Alpha Treatment", "% Alpha Treatment")
  print(kable(table, "html") %>% kable_styling(full_width = FALSE))
  cat('\n\n<!-- -->\n\n')
  #***Table End***
  
  #***Plot Start*** ----
  cohort_n <- df %>% nrow()
  plot <- table %>% 
    dplyr::select(contains("Total")) %>%
    gather(key = "this_treatment", value = "count") %>% 
    ggplot(aes(x = this_treatment, y = count)) + 
    geom_col() +
    scale_y_continuous(
      sec.axis = sec_axis(trans = ~./cohort_n, labels = scales::percent, 
                          name = "Proportion (%)")) + 
    labs(title = "Treatment Prevalence",
         x= "",
         y = "Observed Frequency")
  print(plot)
  cat('\n\n<!-- -->\n\n')
  #***Plot End***
  
  if(time_factor_flag){
    #***Plot Start*** ----
    cols_to_plot <- relevant_treatments
    plot <- df %>% PlotPeriodMarginals(cols_to_plot)
    print(plot)
    cat('\n\n<!-- -->\n\n')
    #***Plot End***
  }
  
  #***Table Start*** ----
  cat(str_c("<h3>", section_idx, ".1.4 Comorbidities</h3>"))
  if(consider_comorbidities){
    table <- df %>% dplyr::select(one_of(comorb_and_bph)) %>%
      gather(key = "comorbidity", value = "present") %>% 
      group_by(comorbidity) %>% 
      summarize(total_cases = sum(present),
                percent_cases = mean(present) %>% Dec2Percent3Dig()) %>% 
      mutate(comorbidity = str_replace(comorbidity, "comorbidity_", ""))
    colnames(table) <- c("Comorbidity", "Total Diagnoses", "% Diagnosed")
    print(kable(table, "html") %>% kable_styling(full_width = FALSE))
    cat('\n\n<!-- -->\n\n')
    #***Table End*** 
    
    #***Plot Start*** ----
    cohort_n <- df %>% nrow()
    plot <- table %>% 
      mutate(Comorbidity = str_replace_all(Comorbidity, "_", "\n")) %>% 
      ggplot(aes(x = Comorbidity, y = `Total Diagnoses`)) + 
      geom_col() +
      scale_y_continuous(sec.axis = 
                           sec_axis(trans = ~./cohort_n, labels = scales::percent, 
                                    name = "Relative Frequency (%)")) + 
      labs(title = "Comorbidity Prevalence",
           x= "",
           y = "Observed Frequency") + 
      theme(axis.text.x = element_text(hjust = .5, vjust = .5)) + 
      coord_flip()
    print(plot)
    cat('\n\n<!-- -->\n\n')
    #***Plot End***
    
    #***Plot Start*** ----
    cols_to_plot <- comorb_and_bph
    if(time_factor_flag){
      plot <- df %>% PlotPeriodMarginals(cols_to_plot)
      print(plot)
    }
    cat('\n\n<!-- -->\n\n')
    #***Plot End***
  } else {cat("Comorbidity-based analysis excluded by user setting (flag: consider_comorbidities).")}
  
  #***Table Start*** ----
  cat(str_c("<h3>", section_idx, ".1.5 Other Covariates</h3>"))
  if(other_covariates_flag){
    table <- df %>% dplyr::select(one_of(other_covariates)) %>%
      gather(key = "covariate", value = "value") %>% 
      group_by(covariate) %>% 
      summarize(min_value = min(value),
                max_value = max(value),
                mean_value = mean(value) %>% Round2Dig())
    colnames(table) <- c("Covariate", "Minimum", "Maximum", "Mean")
    print(kable(table, "html") %>% kable_styling(full_width = FALSE))
    cat('\n\n<!-- -->\n\n')
    #***Table End*** 
    
    #***Plot Start*** ----
    plot <- df %>% 
      dplyr::select(one_of(other_covariates)) %>%
      gather(key = "covariate", value = "value") %>% 
      ggplot(aes(x = value)) + 
      geom_histogram(aes(y = ..density..)) + 
      facet_grid(covariate ~ .) + 
      labs(title = "Covariate Distributions",
           x= "",
           y = "Relative Frequency") + 
      theme(axis.text.x = element_text(hjust = .5, vjust = .5),
            axis.text.y = element_blank(),
            axis.ticks.length.y = grid::unit(0,"mm"))
    print(plot)
    cat('\n\n<!-- -->\n\n')
    #***Plot End***
    
  } else {cat('No "other_covariates" were selected by the user.')}
  
  #***Table Start*** ----
  cat(str_c("<h3>", section_idx, ".1.6 Outcomes</h3>"))
  table <- df %>% dplyr::select(one_of(outcomes)) %>%
    gather(key = "outcome", value = "present") %>% 
    group_by(outcome) %>% 
    summarize(total_cases = sum(present),
              percent_cases = mean(present) %>% Dec2Percent3Dig()) %>% 
    mutate(outcome = str_replace(outcome, "outcome_", ""))
  pretty_colnames <- c("Outcome", "Total Occurences", "% with Outcome")
  print(kable(table, col.names = pretty_colnames, "html") %>% kable_styling(full_width = FALSE))
  
  cat('\n\n<!-- -->\n\n')
  #***Table End*** 
  
  #***Plot Start*** ----
  cohort_n <- df %>% nrow()
  plot <- table %>% 
    ggplot(aes(x = outcome, y = total_cases)) + 
    geom_col() +
    scale_y_continuous(sec.axis = 
                         sec_axis(trans = ~./cohort_n, labels = scales::percent, 
                                  name = "Relative Frequency (%)")) + 
    labs(title = "Outcome Prevalence",
         x= "",
         y = "Observed Frequency") + 
    theme(axis.text.x = element_text(hjust = .5, vjust = .5)) + 
    coord_flip()
  print(plot)
  cat('\n\n<!-- -->\n\n')
  #***Plot End***
  
  if(time_factor_flag){
    #***Plot Start*** ----
    cols_to_plot <- outcomes
    plot <- df %>% PlotPeriodMarginals(cols_to_plot)
    print(plot)
    cat('\n\n<!-- -->\n\n')
    #***Plot End***
  }
  
  cat(str_c("<h3>", section_idx, ".1.7 Covariance</h3>"))
  #***Plot Start*** ----
  df_cov_names <- df %>% 
    dplyr::select('male_flag',
                  'age',
                  'patient_age_demeaned',
                  one_of(outcomes), 
                  one_of(relevant_treatments),
                  one_of(relevant_covariates)) %>% 
    dplyr::select(-'sex') %>%
    names()
  if(scale_flag){
    df_cov_names <- str_c("dm_s_", df_cov_names)
  }
  
  df_for_cov <- df %>%
    dplyr::select(one_of(df_cov_names))
  
  cov_df <- df_for_cov %>% 
    cov()
  colnames(cov_df) <- 1:ncol(df_for_cov)
  rownames(cov_df) <- 1:ncol(df_for_cov)
  cov_df <- melt(cov_df)
  
  cov_df$value <- as.numeric(as.character(Round4Dig(cov_df$value)))
  
  plot <- ggplot(data = cov_df, aes(Var2, Var1, fill = value))+
    geom_tile(color = "white")+
    scale_fill_gradient2(low = "blue", high = "red", mid = "white", 
                         midpoint = 0, limit = c(-1,1), space = "Lab", 
                         name="Covariance") +
    theme_minimal()+ 
    coord_fixed() + 
    labs(title = "Covariance Among Features",
         x = "",
         y = "",
         caption = "(gray boxes indicate covariance above upper scale limit)")
  print(plot)
  cat('\n\n<!-- -->\n\n')
  colnames_list <- df_for_cov %>% names()
  cov_feature_list <- data.frame(`Row/Column Index` = 1:length(colnames_list), Feature = colnames_list)
  print(kable(cov_feature_list, "html") %>% kable_styling(full_width = FALSE))
  cat('\n\n<!-- -->\n\n')
  #***Plot End***
  
  if(consider_comorbidities){
    #***Plot Start*** ----
    df_for_cov <- df %>% 
      mutate(sex = sex == "M") %>% 
      dplyr::select(one_of(comorb_and_bph))
    cov_df <- df_for_cov %>% 
      cov()
    colnames(cov_df) <- 1:ncol(df_for_cov)
    rownames(cov_df) <- 1:ncol(df_for_cov)
    cov_df <- melt(cov_df)
    
    cov_df$value <- as.numeric(as.character(Round4Dig(cov_df$value)))
    
    plot <- ggplot(data = cov_df, aes(Var2, Var1, fill = value))+
      geom_tile(color = "white")+
      scale_fill_gradient2(low = "blue", high = "red", mid = "white", 
                           midpoint = 0, limit = c(-1,1), space = "Lab", 
                           name="Covariance") +
      theme_minimal()+ 
      coord_fixed() + 
      labs(title = "Covariance Among Comorbidities",
           x = "",
           y = "",
           caption = "(gray boxes indicate covariance above upper scale limit)")
    print(plot)
    cat('\n\n<!-- -->\n\n')
    colnames_list <- df_for_cov %>% names()
    cov_feature_list <- data.frame(`Row/Column Index` = 1:length(colnames_list), Feature = colnames_list)
    print(kable(cov_feature_list, "html") %>% kable_styling(full_width = FALSE))
    cat('\n\n<!-- -->\n\n')
    #***Plot End***
  }
  
  if(section_idx > 4){
    cat(str_c("<h2>", section_idx, ".2 Treatment/Control Stats and Figures</h2>"))
    # From here down we want the df grouped by treatment.
    
    #***Table Start*** ----
    cat(str_c("<h3>", section_idx, ".2.1 Demographics</h3>"))
    table <- df %>% dplyr::select(treatment = one_of(treatment),
                                  age,
                                  sex) %>%
      group_by(treatment) %>% 
      summarize(sample_size = n(),
                median_age = median(age),
                num_male = sum(sex == "M"),
                percent_male = mean(sex == "M") %>% Dec2Percent3Dig()
      )
    pretty_colnames <- c("Treatment", "Sample Size", "Median Age", "Total Males", "% Male")
    print(kable(table, col.names = pretty_colnames, "html") %>% kable_styling(full_width = FALSE))
    cat('\n\n<!-- -->\n\n')
    #***Table End*** 
    
    #***Plot Start*** ----
    cohort_n <- df %>% nrow()
    table <- df %>% dplyr::select(treatment = one_of(treatment),
                                  age) %>%
      mutate(treatment = as.factor(treatment)) %>% 
      group_by(treatment, age) %>% 
      summarize(age_count = n())
    plot <- table %>% 
      ggplot(aes(x = age, y = age_count, group = treatment, fill = treatment)) + 
      geom_col(position = 'dodge') +
      labs(title = "Distribution of Patient Age",
           x = "Patient Age",
           y = "Observed Frequency") + 
      scale_fill_discrete(name = "Treatment")
    print(plot)
    cat('\n\n<!-- -->\n\n')
    #***Plot End***
    
    #***Plot Start*** ----
    table <- df %>% dplyr::select(treatment = one_of(treatment),
                                  age) %>%
      mutate(treatment = as.factor(treatment)) %>% 
      group_by(treatment) %>% 
      mutate(group_n = n()) %>% 
      ungroup() %>% 
      mutate(ind_contrib = 1/group_n) %>% 
      group_by(treatment, age, ind_contrib) %>% 
      summarize(age_count = n(), age_percent = sum(ind_contrib))
    plot <- table %>% 
      ggplot(aes(x = age, y = age_percent, group = treatment, fill = treatment)) + 
      geom_col(position = 'dodge') +
      labs(title = "Within-Group Distribution of Patient Age",
           x = "Patient Age",
           y = "Relative Frequency") + 
      scale_fill_discrete(name = "Treatment")
    print(plot)
    cat('\n\n<!-- -->\n\n')
    #***Plot End***
    
    #***Table Start*** ----
    cat(str_c("<h3>", section_idx, ".2.2 Temporal View</h3>"))
    if(time_factor_flag){
      table <- df %>% dplyr::select(treatment = one_of(treatment),
                                    time_factor) %>%
        mutate(treatment = as.factor(treatment)) %>% 
        group_by(treatment, time_factor) %>% 
        summarize(num_per_period = n()) %>% 
        mutate(percent_per_period = (num_per_period / sum(num_per_period)) %>% Dec2Percent3Dig()) %>% 
        arrange(time_factor)
      colnames(table) <- c("Treatment", "Period", "Total Per Period", "% Per Period")
      print(kable(table, "html") %>% kable_styling(full_width = FALSE))
      cat('\n\n<!-- -->\n\n')
      #***Table End***
      
      #***Plot Start*** ----
      plot <- table %>% 
        ggplot(aes(x = Period, y = `Total Per Period`, group = Treatment, fill = Treatment)) + 
        geom_col(position = 'dodge') + 
        labs(title = "Records per Period by Treatment Group",
             y = "Total Records")
      print(plot)
      cat('\n\n<!-- -->\n\n')
      plot <- table %>% 
        ggplot(aes(x = Period, y = `% Per Period`, group = Treatment, fill = Treatment)) + 
        geom_col(position = 'dodge') + 
        labs(title = "Within-Group Proportion of Records\nper Period by Treatment Group",
             y = "Proportin (%)")
      print(plot)
      cat('\n\n<!-- -->\n\n')
      #***Plot End***
    } else {cat("Time-based analysis excluded by user setting (flag: consider_time).")}
    
    #***Table Start*** ----
    cat(str_c("<h3>", section_idx, ".2.3 Treatments</h3>"))
    if(neg_exp_flag){
      treatment_table <- df %>% dplyr::select(treatment = one_of(treatment)) %>%
        mutate(treatment = as.factor(treatment)) %>% 
        group_by(treatment) %>% 
        summarize(group_size = n(),
                  num_neg_exp = sum(negative_treatment),
                  percent_neg_exp = mean(negative_treatment) %>% Dec2Percent3Dig()
        )
      colnames(treatment_table) <- c("Treatment", "Group Size", "Total Negative Control Treatment", "% Negative Control Treatment")
      print(kable(treatment_table, "html") %>% kable_styling(full_width = FALSE))
      cat('\n\n<!-- -->\n\n')
      #***Table End***
      
      #***Plot Start*** ----
      plot <- treatment_table %>% 
        ggplot(aes(x = Treatment, y = `Total Negative Control Treatment`, group = Treatment, fill = Treatment)) + 
        geom_col(position = 'dodge') + 
        labs(title = "Total Patients with Negative Control Treatment",
             x = "Alpha Treatment Group")
      print(plot)
      cat('\n\n<!-- -->\n\n')
      plot <- treatment_table %>% 
        ggplot(aes(x = Treatment, y = `% Beta Treatment`, group = Treatment, fill = Treatment)) + 
        geom_col(position = 'dodge') + 
        labs(title = "Proportion of Patients with Negative Control Treatment",
             x = "Alpha Treatment Group")
      print(plot)
      cat('\n\n<!-- -->\n\n')
    } else {
      print("The negative control experiment flag is set to FALSE.")
    }
    #***Plot End***
    
    #***Table Start*** ----
    cat(str_c("<h3>", section_idx, ".2.4 Comorbidities</h3>"))
    if(consider_comorbidities){
      table <- df %>% dplyr::select(treatment = one_of(treatment),
                                    one_of(comorb_and_bph)) %>%
        mutate(treatment = as.factor(treatment)) %>% 
        gather(key = "comorbidity", value = "present", one_of(comorb_and_bph)) %>% 
        group_by(treatment, comorbidity) %>% 
        summarize(total_cases = sum(present),
                  percent_cases = mean(present) %>% Dec2Percent3Dig()) %>% 
        mutate(comorbidity = str_replace(comorbidity, "comorbidity_", "")) %>% 
        arrange(comorbidity)
      pretty_colnames <- c("Treatment", "Comorbidity", "Total Diagnoses", "% Diagnosed")
      print(kable(table, col.names = pretty_colnames, "html") %>% kable_styling(full_width = FALSE))
      cat('\n\n<!-- -->\n\n')
      #***Table End*** 
      
      #***Plot Start*** ----
      plot <- table %>% 
        mutate(comorbidity = str_replace_all(comorbidity, "_", "\n")) %>% 
        ggplot(aes(x = comorbidity, y = total_cases, group = treatment, fill = treatment)) + 
        geom_col(position = 'dodge') + 
        labs(title = "Total Comorbidity Diagnoses by Treatment Group",
             x = "Comorbidity", 
             y = "Total Diagnoses") + 
        scale_fill_discrete(name = "Treatment") + 
        coord_flip()
      print(plot)
      cat('\n\n<!-- -->\n\n')
      plot <- table %>% 
        mutate(comorbidity = str_replace_all(comorbidity, "_", "\n")) %>% 
        ggplot(aes(x = comorbidity, y = percent_cases, group = treatment, fill = treatment)) + 
        geom_col(position = 'dodge') + 
        labs(title = "Within-Group Prevalence of Comorbidity Diagnoses",
             x = "Comorbidity", 
             y = "% Diagnosed") + 
        scale_fill_discrete(name = "Treatment") + 
        coord_flip()
      print(plot)
      cat('\n\n<!-- -->\n\n')
      #***Plot End***
    } else {cat("Comorbidity-based analysis excluded by user setting (flag: consider_comorbidities).")}
    
    #***Table Start*** ----
    cat(str_c("<h3>", section_idx, ".2.5 Other Covariates</h3>"))
    if(other_covariates_flag){
      table <- df %>% dplyr::select(treatment = one_of(treatment), one_of(other_covariates)) %>%
        gather(key = "covariate", value = "value", one_of(other_covariates)) %>% 
        group_by(covariate, treatment) %>% 
        summarize(min_value = min(value),
                  max_value = max(value),
                  mean_value = mean(value) %>% Round2Dig())
      colnames(table) <- c("Covariate", "Treatment", "Minimum", "Maximum", "Mean")
      print(kable(table, "html") %>% kable_styling(full_width = FALSE))
      cat('\n\n<!-- -->\n\n')
      #***Table End*** 
      
      #***Plot Start*** ----
      for(this_other_covariate in other_covariates){
        plot <- df %>% dplyr::select(treatment = one_of(treatment), one_of(this_other_covariate)) %>%
          mutate(treatment = as.character(treatment)) %>% 
          mutate(treatment = ifelse(treatment==0, "control", "treated")) %>% 
          gather(key = "covariate", value = "value", one_of(this_other_covariate)) %>% 
          group_by(treatment) %>% 
          ggplot(aes(x = value)) + 
          geom_histogram(aes(y = ..density.., group = treatment)) + 
          facet_grid(treatment ~ .) + 
          labs(title = this_other_covariate,
               y = "Relative Frequency") + 
          theme(axis.text.x = element_text(hjust = .5, vjust = .5),
                axis.text.y = element_blank(),
                axis.ticks.length.y = grid::unit(0,"mm"))
        print(plot)
        cat('\n\n<!-- -->\n\n')
      }
      #***Plot End***
      
    } else {cat('No "other_covariates" were selected by the user.')}
    
    #***Table Start*** ----
    cat(str_c("<h3>", section_idx, ".2.6 Outcomes</h3>"))
    outcome_table <- df %>% dplyr::select(treatment = one_of(treatment),
                                          one_of(outcomes)) %>%
      mutate(treatment = as.factor(treatment)) %>% 
      gather(key = "outcome", value = "present", one_of(outcomes)) %>% 
      group_by(treatment, outcome) %>% 
      summarize(total_cases = sum(present),
                percent_cases = mean(present) %>% Dec2Percent3Dig()) %>% 
      mutate(outcome = str_replace(outcome, "outcome_", "")) %>% 
      arrange(outcome)
    pretty_colnames <- c("Treatment", "Outcome", "Total Occurrences", "Prevalence (%)")
    print(kable(outcome_table, col.names = pretty_colnames, "html") %>% kable_styling(full_width = FALSE))
    cat('\n\n<!-- -->\n\n')
    #***Table End*** 
    
    #***Plot Start*** ----
    plot <- outcome_table %>% 
      mutate(outcome = str_replace_all(outcome, "_", "\n")) %>% 
      ggplot(aes(x = outcome, y = total_cases, group = treatment, fill = treatment)) + 
      geom_col(position = 'dodge') + 
      labs(title = "Total Outcome Occurrences by Treatment Group",
           x = "Outcome", 
           y = "Total Occurrences") + 
      scale_fill_discrete(name = "Treatment") + 
      coord_flip()
    print(plot)
    cat('\n\n<!-- -->\n\n')
    plot <- outcome_table %>% 
      mutate(comorbidity = str_replace_all(outcome, "_", "\n")) %>% 
      ggplot(aes(x = outcome, y = percent_cases, group = treatment, fill = treatment)) + 
      geom_col(position = 'dodge') + 
      labs(title = "Within-Group Prevalence of Outcomes",
           x = "Outcomes", 
           y = "Prevalence (%)") + 
      scale_fill_discrete(name = "Treatment") + 
      coord_flip()
    print(plot)
    cat('\n\n<!-- -->\n\n')
    #***Plot End***
    
    cat(str_c("<h3>", section_idx, ".2.7 Covariance</h3>"))
    #***Plot Start*** ----
    # Control Group - All Covariates
    df_cov_names <- df %>% 
      dplyr::select('patient_age_demeaned',
                    one_of(outcomes), 
                    one_of(relevant_treatments),
                    one_of(relevant_covariates)) %>% 
      dplyr::select(-'sex') %>%
      names()
    if(scale_flag){
      df_cov_names <- str_c("dm_s_", df_cov_names)
    }
    
    df_for_cov <- df %>% 
      dplyr::select(treatment = one_of(treatment),
                    everything()) %>% 
      dplyr::filter(treatment == 0) %>% 
      dplyr::select(one_of(df_cov_names))
    
    cov_df <- df_for_cov %>% 
      cov()
    colnames(cov_df) <- 1:ncol(df_for_cov)
    rownames(cov_df) <- 1:ncol(df_for_cov)
    cov_df <- melt(cov_df)
    cov_df$value <- as.numeric(as.character(Round4Dig(cov_df$value)))
    
    plot <- ggplot(data = cov_df, aes(Var2, Var1, fill = value))+
      geom_tile(color = "white")+
      scale_fill_gradient2(low = "blue", high = "red", mid = "white", 
                           midpoint = 0, limit = c(-1,1), space = "Lab", 
                           name="Covariance") +
      theme_minimal()+ 
      coord_fixed() + 
      labs(title = "Covariance Among All Features:\nControl Group",
           x = "",
           y = "",
           caption = "(gray boxes indicate covariance above upper scale limit)")
    print(plot)
    cat('\n\n<!-- -->\n\n')
    colnames_list <- df_for_cov %>% names()
    cov_feature_list <- data.frame(`Row/Column Index` = 1:length(colnames_list), Feature = colnames_list)
    print(kable(cov_feature_list, "html") %>% kable_styling(full_width = FALSE))
    cat('\n\n<!-- -->\n\n')
    #***Plot End***
    
    #***Plot Start*** ----
    # Treatment Group - All Covariates
    df_cov_names <- df %>% 
      dplyr::select('patient_age_demeaned',
                    one_of(outcomes), 
                    one_of(relevant_treatments),
                    one_of(relevant_covariates)) %>% 
      dplyr::select(-'sex') %>%
      names()
    if(scale_flag){
      df_cov_names <- str_c("dm_s_", df_cov_names)
    }
    
    df_for_cov <- df %>% 
      dplyr::select(treatment = one_of(treatment),
                    everything()) %>% 
      dplyr::filter(treatment == 1) %>% 
      dplyr::select(one_of(df_cov_names))
    
    cov_df <- df_for_cov %>% 
      cov()
    colnames(cov_df) <- 1:ncol(df_for_cov)
    rownames(cov_df) <- 1:ncol(df_for_cov)
    cov_df <- melt(cov_df)
    
    cov_df$value <- as.numeric(as.character(Round4Dig(cov_df$value)))
    
    plot <- ggplot(data = cov_df, aes(Var2, Var1, fill = value))+
      geom_tile(color = "white")+
      scale_fill_gradient2(low = "blue", high = "red", mid = "white", 
                           midpoint = 0, limit = c(-1,1), space = "Lab", 
                           name="Covariance") +
      theme_minimal() + 
      coord_fixed() + 
      labs(title = "Covariance Among All Features:\nTreatment Group",
           x = "",
           y = "",
           caption = "(gray boxes indicate covariance above upper scale limit)")
    print(plot)
    cat('\n\n<!-- -->\n\n')
    colnames_list <- df_for_cov %>% names()
    cov_feature_list <- data.frame(`Row/Column Index` = 1:length(colnames_list), Feature = colnames_list)
    print(kable(cov_feature_list, "html") %>% kable_styling(full_width = FALSE))
    cat('\n\n<!-- -->\n\n')
    #***Plot End***
    
    if(consider_comorbidities){
      #***Plot Start*** ----
      df_for_cov <- df %>% 
        dplyr::select(treatment = one_of(treatment),
                      everything()) %>% 
        dplyr::filter(treatment == 0) %>% 
        mutate(sex = sex == "M") %>% 
        dplyr::select(one_of(comorb_and_bph))
      cov_df <- df_for_cov %>%
        cov()
      colnames(cov_df) <- 1:ncol(df_for_cov)
      rownames(cov_df) <- 1:ncol(df_for_cov)
      cov_df <- melt(cov_df)
      
      cov_df$value <- as.numeric(as.character(Round4Dig(cov_df$value)))
      cov_df$value <- ifelse(cov_df$value > 1, round(cov_df$value,1), cov_df$value)
      cov_df$value <- ifelse(cov_df$value < -1, round(cov_df$value,1), cov_df$value)
      
      plot <- ggplot(data = cov_df, aes(Var2, Var1, fill = value))+
        geom_tile(color = "white")+
        scale_fill_gradient2(low = "blue", high = "red", mid = "white", 
                             midpoint = 0, limit = c(-1,1), space = "Lab", 
                             name="Covariance") +
        theme_minimal() + 
        coord_fixed() + 
        labs(title = "Covariance Among Comorbidities:\nControl Group",
             x = "",
             y = "",
             caption = "(gray boxes indicate covariance above upper scale limit)")
      print(plot)
      cat('\n\n<!-- -->\n\n')
      colnames_list <- df_for_cov %>% names()
      cov_feature_list <- data.frame(`Row/Column Index` = 1:length(colnames_list), Feature = colnames_list)
      print(kable(cov_feature_list, "html") %>% kable_styling(full_width = FALSE))
      cat('\n\n<!-- -->\n\n')
      #***Plot End***
      
      #***Plot Start*** ----
      df_for_cov <- df %>% 
        dplyr::select(treatment = one_of(treatment),
                      everything()) %>% 
        dplyr::filter(treatment == 1) %>% 
        mutate(sex = sex == "M") %>% 
        dplyr::select(one_of(comorb_and_bph))
      cov_df <- df_for_cov %>% 
        cov()
      colnames(cov_df) <- 1:ncol(df_for_cov)
      rownames(cov_df) <- 1:ncol(df_for_cov)
      cov_df <- melt(cov_df)
      cov_df$value <- as.numeric(as.character(Round4Dig(cov_df$value)))
      cov_df$value <- ifelse(cov_df$value > 1, round(cov_df$value,1), cov_df$value)
      cov_df$value <- ifelse(cov_df$value < -1, round(cov_df$value,1), cov_df$value)
      
      plot <- ggplot(data = cov_df, aes(Var2, Var1, fill = value))+
        geom_tile(color = "white")+
        scale_fill_gradient2(low = "blue", high = "red", mid = "white", 
                             midpoint = 0, limit = c(-1,1), space = "Lab", 
                             name="Covariance") +
        theme_minimal()+ 
        coord_fixed() + 
        labs(title = "Covariance Among Comorbidities:\nTreatment Group",
             x = "",
             y = "",
             caption = "(gray boxes indicate covariance above upper scale limit)")
      print(plot)
      cat('\n\n<!-- -->\n\n')
      colnames_list <- df_for_cov %>% names()
      cov_feature_list <- data.frame(`Row/Column Index` = 1:length(colnames_list), Feature = colnames_list)
      print(kable(cov_feature_list, "html") %>% kable_styling(full_width = FALSE))
      cat('\n\n<!-- -->\n\n')
      #***Plot End***
    } else {cat("Comorbidity-based analysis excluded by user setting (flag: consider_comorbidities).")}
    
    cat(str_c("<h2>", section_idx, ".3 Tests of Proportions</h2>"))
  }
}
```

# Define Modeling

Define helper functions.
```{r model helper functions}

# concatenate strings for interactions
ConcatAlphaTreatment <- function(var) {
  if (scale_flag){
    return(paste0("dm_s_alpha_treatment:",var))  
  } else{
    return(paste0("dm_alpha_treatment:",var))  
  }
}
ConcatNegTreatment <- function(var) {
  if (scale_flag){
    return(paste0("dm_s_negative_treatment:",var))
  } else {
    return(paste0("dm_negative_treatment:",var))  
  }
}

# Basic Alpha and Beta models
BasicRegModel <- function(df, var, reg_formula_unadj, reg_formula_adj, adjusted){
  df$outcome_var <- as.matrix(df[,var])
  if (adjusted == FALSE){
    model <- glm(formula = reg_formula_unadj, family = binomial(link = "logit"), data = df)
  }  else{
    model <- glm(formula = reg_formula_adj, family = binomial(link = "logit"), data = df)
  }
  return(model)
}

Svyglm <- function(df, outcome, reg_formula_adj) {
  
  df$outcome_var <- df[,outcome]
  # weighted logit model 
  model <- glm(formula = reg_formula_adj, family = binomial(link = "logit"), 
               data = df, weights = prop_weights)
  coefs <- model$coefficients
  covs <- vcov(model)
  n <- length(model$y)
  
  svyglm_coef <- coefs
  
  X <- model.matrix(model)
  y <- model$y
  p.hat <- exp(X%*%coefs)/(1+exp(X%*%coefs))
  e.hat <- (y-p.hat)/p.hat/(1-p.hat)
  w <- model$weights
  
  estfun <- X*e.hat[,1]*w
  z <-  estfun%*%covs
  svyglm_vcov <- crossprod(z*sqrt(n/(n-1)))
  
  svyglm_sd <- diag(svyglm_vcov)**0.5
  svyglm_df.null <- model$df.null
  z.value <- svyglm_coef/svyglm_sd
  p.value <- 2*(1 - pnorm(abs(z.value)))
  model.summary <- cbind(svyglm_coef, svyglm_sd, z.value, p.value)
  colnames(model.summary) <- c("estimate", "Std. Error", "t value", "Pr(>|z|)")
  
  treatment_coef <- unname(svyglm_coef["alpha_treatment"])
  treatment_sd <- unname(svyglm_sd["alpha_treatment"])
  
  OR <- Round2Dig(exp(treatment_coef))
  CI_lower <- Round2Dig(exp(treatment_coef - qnorm(0.975)*treatment_sd))
  CI_upper <- Round2Dig(exp(treatment_coef + qnorm(0.975)*treatment_sd))
  pval <- Round3Dig(pt(treatment_coef/treatment_sd, svyglm_df.null, lower = TRUE))
  OR_result <- as.data.frame(cbind(OR, pval, CI_lower, CI_upper))
  colnames(OR_result) <- c("OR", "p.value", "2.5 %", "97.5 %")
  
  AdjustedORSE <- model.summary %>% 
    as.data.frame() %>% 
    dplyr::mutate(or = exp(estimate),
                  var.diag = diag(svyglm_vcov),
                  OR.SE.full = sqrt(or^2 * var.diag),
                  Adj.CI.low.full = or - 1.96*OR.SE.full,
                  Adj.CI.high.full = or + 1.96*OR.SE.full,
                  OR.SE = Round2Dig(OR.SE.full),
                  Adj.CI.low = Round2Dig(Adj.CI.low.full),
                  Adj.CI.high = Round2Dig(Adj.CI.high.full)) %>%
    dplyr::select(OR.SE, Adj.CI.low, Adj.CI.high) %>%
    filter(row_number() == 2L)
  
  
  return( list(svyglm_coef, svyglm_vcov, svyglm_df.null, 
               model.summary, OR_result, AdjustedORSE) )
}


# Make lasso plots
MakeLassoOutput <- function(out){
  plot(out[['model']], xvar="lambda")
  plot(out[['df.treatment.path']], type='l', main=paste0("Coefficient of ", out[['treatment']]))
}

# Generate interaction models
GetInteractionModels <- function(df, full_covariates_demeaned_timefactor, var, lasso=FALSE, alpha_as_treatment = TRUE, exclusive=TRUE) {
  # define outcome
  df$outcome_var <- as.matrix(df[,var])
  # define treatment
  if(alpha_as_treatment){
    if (scale_flag){
      treatment <- "dm_s_alpha_treatment"  
    } else{
      treatment <- "dm_alpha_treatment"   
    }
  } else{
    if(scale_flag){
      treatment <- "dm_s_negative_treatment"
    } else{
      treatment <- "dm_negative_treatment"  
    }
  }
  # define covariate formula
  if (exclusive) {
    covariates_in_reg <- c(treatment, full_covariates_demeaned_timefactor)
  } else {
    if (alpha_as_treatment){
      if (scale_flag){
        covariates_in_reg <- c("dm_s_alpha_treatment", "dm_s_negative_treatment", full_covariates_demeaned_timefactor)
      } else{
        covariates_in_reg <- c("dm_alpha_treatment", "dm_negative_treatment", full_covariates_demeaned_timefactor) 
      }
    } else {
      if (scale_flag) {
        covariates_in_reg <- c("dm_s_negative_treatment", "dm_s_alpha_treatment", full_covariates_demeaned_timefactor)
      } else{
        covariates_in_reg <- c("dm_negative_treatment", "dm_alpha_treatment", full_covariates_demeaned_timefactor)  
      }
    }
  }
  # define interaction terms
  if (alpha_as_treatment) {
    interact_covariates_in_reg <- unlist(lapply(covariates_in_reg[2:length(covariates_in_reg)], ConcatAlphaTreatment))
  } else {
    interact_covariates_in_reg <- unlist(lapply(covariates_in_reg[2:length(covariates_in_reg)], ConcatNegTreatment))
  }
  df[,interact_covariates_in_reg] <- df[,c(treatment)] * df[,covariates_in_reg]
  full_covariates_in_reg <- c(covariates_in_reg, interact_covariates_in_reg)
  # define model
  if (lasso) {
    model <- glmnet(as.matrix(df[,full_covariates_in_reg]), outcome_var, family = "binomial")
    df.treatment.path <- data.frame(log(model$lambda), model$beta[treatment,])
    return(list(model=model, df.treatment.path=df.treatment.path, treatment=treatment))
  } else {
    model <- glm(formula = as.formula(paste('outcome_var ~ ', paste(full_covariates_in_reg, 
                                                                    collapse = " + "), sep="")),
                 family = binomial(link = "logit"), data = df)
    return(model)
  }
}

```

Define functions to extract model results.
```{r}
# Calculate OR, p-values, and standard errors
OneSidedPvalues <- function(model){
  out.df <- as.data.frame(pt(coef(summary(model))[, 3], model$df.null, lower = TRUE))
  colnames(out.df) <- "One-Sided p-values"
  return(t(out.df))
}
CalculateOR <- function(model){
  log.pval <- as.data.frame(log(pnorm(coef(summary(model))[2, 3], lower.tail = TRUE)))
  not.exp <- cbind(t(coef(model)[2]), log.pval, t(as.data.frame(confint(model,2))))
  exp.out <- cbind(Round2Dig(exp(not.exp[1])), Round3Dig(exp(not.exp[2])), Round2Dig(exp(not.exp[3:4])))
  rownames(exp.out) <- c()
  colnames(exp.out)[1] <- "OR"
  colnames(exp.out)[2] <- "p.value"
  return(exp.out)
}
CalculateAdjustedSE <- function(model) {
  broom::tidy(model) %>% 
    mutate(or = exp(estimate),
           var.diag = diag(vcov(model)),
           OR.SE.full = sqrt(or^2 * var.diag),
           Adj.CI.low.full = or - 1.96*OR.SE.full,
           Adj.CI.high.full = or + 1.96*OR.SE.full,
           OR.SE = Round2Dig(OR.SE.full),
           Adj.CI.low = Round2Dig(Adj.CI.low.full),
           Adj.CI.high = Round2Dig(Adj.CI.high.full)) %>%
    dplyr::select(OR.SE, Adj.CI.low, Adj.CI.high) %>%
    filter(row_number() == 2L)
}
MakeTables <- function(model){
  print(model$call)
  StarTable(model)
  print(Stylize(OneSidedPvalues(model)))
  print(Stylize(CalculateOR(model)))
  if(sum(is.na(coef(model)))==0){
    print(Stylize(CalculateAdjustedSE(model)))  
  } else {
    print("One or more covariates has a coefficient of NA")
  }
}
```

Define causal analysis helper functions.
```{r causal helper functions}

PropensityScoresAndWeights <- function(df, formula, prop_treatment){
  if(twang_propensities){
    ps.df <- ps(formula,
                data = df,
                n.trees=10000,
                interaction.depth=2,
                shrinkage=0.01,
                perm.test.iters=0,
                stop.method=c("es.mean","ks.max"),
                estimand = "ATT",
                verbose=FALSE)
    propensity_scores <- ps.df$ps$es.mean.ATT
    weights <- get.weights(ps.df, stop.method="es.mean")
    # Normalize treated and control weights separately.
    weights[df[,prop_treatment]==0] <- weights[df[,prop_treatment]==0] / sum(weights[df[,prop_treatment]==0])
    weights[df[,prop_treatment]==1] <- weights[df[,prop_treatment]==1] / sum(weights[df[,prop_treatment]==1])
  }else{
    # use either outcome gives same propensity scores 
    outcome <- df$outcome_vent
    X <- as.matrix(df[, covars])
    drug <- df[, prop_treatment]
    
    cf <- causal_forest(X, outcome, drug, num.trees = 2000, seed = 123)
    propensity_scores = cf$W.hat
    weights <- ifelse(df$alpha_treatment == 1, 1, propensity_scores/(1-propensity_scores))
    # Normalize treated and control weights separately.
    weights[df[,prop_treatment]==0] <- weights[df[,prop_treatment]==0] / sum(weights[df[,prop_treatment]==0])
    weights[df[,prop_treatment]==1] <- weights[df[,prop_treatment]==1] / sum(weights[df[,prop_treatment]==1])
  }
  return(list(propensity_scores,weights))
}

BalanceTable <- function(df, formula){
  balance_table_unadj <- bal.tab(formula,
                                 data = df, disp.means = TRUE, disp.sds = TRUE)
  balance_table_adj <- bal.tab(formula, weights = df$prop_weights,
                               data = df, disp.means = TRUE, disp.sds = TRUE)
  balance_tables <- list(balance_table_unadj, balance_table_adj)
}

PropensityPlot <- function(df, treatment){
  df %>%  
    dplyr::select(Treatment = one_of(treatment), propensity_scores) %>% 
    mutate(Treatment = ifelse(Treatment==0,"No", "Yes")) %>% 
    ggplot(aes(x = propensity_scores, group=Treatment, color=Treatment)) + 
    geom_histogram(fill="white", aes(y=..density..), position="identity", alpha=0.25, bins = 50) + 
    labs(title = "Propensity Scores (P[Treatment|Covariates-Outcomes])",
         x = "Probability of Treatment",
         y = "Density")
}

LovePlot <- function(df, balance_table_unadj, treatment_formula){
  love_plot_y_ticklabels <- balance_table_unadj %>% rownames() %>% rev()
  if(max(nchar(love_plot_y_ticklabels)) > 20){
    # Strip the numbers from the non-time-period columns.
    non_time_factor_idx <- which(!str_detect(love_plot_y_ticklabels, "time_factor"))
    love_plot_y_ticklabels[non_time_factor_idx] <- love_plot_y_ticklabels[non_time_factor_idx] %>%
      str_replace_all("[:digit:]", "") %>% 
      str_replace_all("a|e|i|o|u", "")
    time_factor_idx <- which(str_detect(love_plot_y_ticklabels, "time_factor"))
    love_plot_y_ticklabels[time_factor_idx] <- love_plot_y_ticklabels[time_factor_idx] %>%
      str_replace("time_factor", "tf") %>% 
      str_replace("_0.[:digit:]{5,}","")
  }
  plot <- do.call(love.plot, args = list(x = treatment_formula, data = df, weights = df$prop_weights,
                                         method = "weighting", estimand = "ATT"))
  plot <- plot + 
    geom_vline(aes(xintercept = .1), linetype = "dashed") + 
    geom_vline(aes(xintercept = -.1), linetype = "dashed") + 
    scale_y_discrete(labels = love_plot_y_ticklabels)
  return(plot)
}

MatchFunc <- function(m.out){
  matched_target_cohort_df <- match.data(m.out)
  matching_tables <- summary(m.out, standardize=T)
  print(kable(matching_tables[[2]], "html") %>% kable_styling(full_width = FALSE))
  cat('\n\n<!-- -->\n\n')
  cat("<h4>Balance Before Matching</h4>")
  bal_tab_before <- matching_tables[[3]]
  print(kable(bal_tab_before, "html") %>% kable_styling(full_width = FALSE))
  cat("<h4>Post-Matching Balance</h4>")
  bal_tab_after <- matching_tables[[4]]
  print(kable(bal_tab_after, "html") %>% kable_styling(full_width = FALSE))
  # Make a Love Plot.
  love_plot_y_ticklabels <- bal_tab_after %>% rownames()
  if(max(nchar(love_plot_y_ticklabels)) > 20){
    # Strip the numbers from the non-time-period columns.
    love_plot_y_ticklabels <- love_plot_y_ticklabels %>%
      str_replace_all("[:digit:]", "") %>% 
      str_replace_all("a|e|i|o|u", "")
    time_factor_idx <- which(str_detect(love_plot_y_ticklabels, "time_factor"))
    love_plot_y_ticklabels[time_factor_idx] <- love_plot_y_ticklabels[time_factor_idx] %>%
      str_replace("time_factor", "tf") %>% 
      str_replace("_0.[:digit:]{5,}","")
  }
  df_to_plot <- tibble(feature = rownames(bal_tab_before), Before = bal_tab_before$`Std. Mean Diff.`, After = bal_tab_after$`Std. Mean Diff.`) %>% 
    gather(key = "Matching", value = "StdMnDff", Before, After) %>% 
    mutate(Matching = fct_relevel(Matching, levels = c("Before", "After")))
  # Reorder this data frame to have the same row order as the balance tables.
  target <- bal_tab_after %>% rownames()
  df_to_plot <- df_to_plot %>% 
    mutate(feature = fct_relevel(feature, levels = target))
  love_plot <- df_to_plot %>% 
    ggplot(aes(x = StdMnDff, y = feature, group = Matching, color = Matching)) + 
    geom_point() + 
    geom_vline(aes(xintercept = 0)) + 
    geom_vline(aes(xintercept = .1), linetype = "dashed") + 
    geom_vline(aes(xintercept = -.1), linetype = "dashed") + 
    scale_y_discrete(labels = love_plot_y_ticklabels) +
    scale_color_manual(values = c("#F8766D", "#00BFC4")) + 
    theme_bw() +
    theme(panel.grid.major = element_blank(), panel.grid.minor = element_blank()) +
    theme(axis.text.x = element_text(size = 10)) + 
    theme(plot.title = element_text(size=12, hjust = .5)) +
    theme(legend.position = "bottom", plot.caption = element_text(hjust = .5)) + 
    labs(title = "Covariate Balance Before/After Matching",
         x = "Standardized Mean Difference",
         y = "")
  return(list(matched_target_cohort_df=matched_target_cohort_df,
              love_plot=love_plot,
              bal_tab_before=bal_tab_before,
              bal_tab_after=bal_tab_after,
              df_to_plot=df_to_plot))
}

GetMatchedModelPValue <- function(matched_target_cohort_df, m.out, outcome, alpha_as_treatment){
  
  matched_target_cohort_df <- matched_target_cohort_df %>% 
    mutate(idx = as.numeric(idx))
  

  # p-value for matched model AOR
  match_assignments <- m.out$match.matrix %>% 
    as.tibble()
  
  match_assignments$treatment_idx = rownames(m.out$match.matrix)
  gather_cols <- colnames(match_assignments)
  
  match_assignments <- match_assignments %>% 
    mutate(group_idx = treatment_idx) %>% 
    gather(key = "discard", value = "idx", gather_cols) %>% 
    dplyr::select(-discard) %>% 
    mutate(idx = as.numeric(idx))
  
  treatment <- ifelse(alpha_as_treatment, "alpha_treatment", "beta_treatment")
  cmh_df <- matched_target_cohort_df %>% 
    left_join(match_assignments, by = "idx") %>% 
    dplyr::select(treatment = one_of(treatment), outcome = one_of(outcome), group_idx) # %>% 
  
  # Make sure everything is a factor (outcome, treatment, group_idx) 
  cmh_df <- cmh_df %>% 
    mutate(group_idx = factor(group_idx, levels=unique(group_idx)),
           outcome = as.numeric(outcome) %>% as.character(),
           treatment = as.numeric(treatment) %>% as.character(),
           count = 1) %>%
    mutate(outcome = factor(outcome, levels=c("0","1")),
           treatment = factor(treatment, levels=c("0","1")))
  ### Cross-tabulate the data
  ###   Note here, group_idx is stratum variable (is last)
  ###              treatment x outcome are 2 x 2 tables
  cmh_xtabs = xtabs(count ~ treatment + outcome + group_idx, data=cmh_df)
  res_less <- mantelhaen.test(cmh_xtabs, exact = TRUE, alternative = "less")
  res_not_equal <- mantelhaen.test(cmh_xtabs, exact = TRUE)
  res <- list(res_less = res_less, res_not_equal = res_not_equal)
  return(list(res,cmh_xtabs))
}
```

Define the full set of regressions to run.

```{r get all alpha regressions}
GetAllRegressions<- function(df, full_covariates_demeaned_timefactor, match_covariates_demeaned_timenum, outcome_list, cohort_idx, alpha_as_treatment, exclusive_reg_flag, 
                             matched_target_cohort_df, m.out, love_plot, bal_tab_before, bal_tab_after, df_for_love_plot, propensity_df){
  # generate correct formulas for alpha or beta
  if(alpha_as_treatment==TRUE){ # for alpha regressions
    if (exclusive_reg_flag){ # no betas in reg
      treatment_formula <- as.formula(paste('alpha_treatment ~ ', 
                                            paste(full_covariates_demeaned_timefactor, collapse = " + "), sep=""))
      matching_formula <- as.formula(paste('alpha_treatment ~ ', 
                                           paste(match_covariates_demeaned_timenum, collapse = " + "), sep=""))
      reg_formula_adj <- as.formula(paste('outcome_var ~ alpha_treatment + ', 
                                          paste(full_covariates_demeaned_timefactor, collapse = " + "), sep=""))        
    }
    else { # beta included in reg
      treatment_formula <- as.formula(paste('alpha_treatment ~ dm_negative_treatment + ', 
                                            paste(full_covariates_demeaned_timefactor, collapse = " + "), sep=""))
      if(scale_flag){
        matching_formula <- as.formula(paste('alpha_treatment ~ dm_s_negative_treatment + ', 
                                             paste(match_covariates_demeaned_timenum, collapse = " + "), sep=""))
      } else {
        matching_formula <- as.formula(paste('alpha_treatment ~ dm_negative_treatment + ', 
                                             paste(match_covariates_demeaned_timenum, collapse = " + "), sep=""))
      }
      reg_formula_adj <- as.formula(paste('outcome_var ~ alpha_treatment + negative_treatment + ', 
                                          paste(full_covariates_demeaned_timefactor, collapse = " + "), sep=""))
    }
    reg_formula_unadj <- as.formula('outcome_var ~ alpha_treatment')
    prop_treatment <- "alpha_treatment"
    title_string <- "Alpha"
  } else{ # for negative treatment regressions
    if (exclusive_reg_flag){ # no alphas in reg
      treatment_formula <- as.formula(paste('negative_treatment ~ ', 
                                            paste(full_covariates_demeaned_timefactor, collapse = " + "), sep=""))
      matching_formula <- as.formula(paste('negative_treatment ~ ', 
                                           paste(match_covariates_demeaned_timenum, collapse = " + "), sep=""))
      reg_formula_adj <- as.formula(paste('outcome_var ~ negative_treatment + ', 
                                          paste(full_covariates_demeaned_timefactor, collapse = " + "), sep=""))  
    } 
    else { # alphas in reg
      treatment_formula <- as.formula(paste('negative_treatment ~ dm_alpha_treatment + ', 
                                            paste(full_covariates_demeaned_timefactor, collapse = " + "), sep=""))
      if (scale_flag){
        matching_formula <- as.formula(paste('negative_treatment ~ dm_s_alpha_treatment + ', 
                                             paste(match_covariates_demeaned_timenum, collapse = " + "), sep=""))
      } else{
        matching_formula <- as.formula(paste('negative_treatment ~ dm_alpha_treatment + ', 
                                             paste(match_covariates_demeaned_timenum, collapse = " + "), sep=""))
      }
      reg_formula_adj <- as.formula(paste('outcome_var ~ negative_treatment + alpha_treatment + ', 
                                          paste(full_covariates_demeaned_timefactor, collapse = " + "), sep=""))
    }
    
    reg_formula_unadj <- as.formula('outcome_var ~ negative_treatment')
    prop_treatment <- "negative_treatment"
    title_string <- "Negative"
  }
  
  cat(str_c("<h3>",cohort_idx + 4,".5.1 Propensity Threshold Exploration </h3>"))
  
  
  if(TRUE){ 
    
    cat(str_c("<h3>",cohort_idx + 4,".5.2 Propensity Threshold Established </h3>"))
    # Balance Tables
    cat("<h4>Selected Propensity Percentile Threshold:",100*propensity_threshold,"</h4>")
    unfiltered_n <- df %>% nrow()
    cat("<h4>Sample size before filtering:",unfiltered_n,"</h4>")
    filtered_n <- propensity_df %>% nrow()
    cat("<h4>Sample size after filtering:",filtered_n,"</h4>")
    
    # propensity_df is the reestimated prop_df post filtering 
    plot <- PropensityPlot(propensity_df, prop_treatment)
    print(plot)
    
    cat('\n\n<!-- -->\n\n')
    cat("<h5>Balance Table - Pre-/Post-Propensity Weighting</h5>")
    balance_tables <- BalanceTable(propensity_df, treatment_formula)
    balance_table_unadj <- balance_tables[[1]]$Balance %>% 
      dplyr::select(M.0.Un, SD.0.Un, M.1.Un, SD.1.Un, Diff.Un)
    balance_table_adj <- balance_tables[[2]]$Balance %>% 
      dplyr::select(M.0.Adj, M.1.Adj, Diff.Adj)
    bal_tab_to_show <- cbind(balance_table_unadj, balance_table_adj)
    print(kable(bal_tab_to_show, "html") %>% kable_styling(full_width = FALSE))
    cat('\n\n<!-- -->\n\n')
    
    # Love Plot
    cat("<h5>Love Plot - Pre-/Post-Propensity Weighting</h5>")
    prop_love_plot <- LovePlot(propensity_df, balance_table_unadj, treatment_formula)
    print(prop_love_plot)
    cat('\n\n<!-- -->\n\n')
  }
  
  # # Matched Pairs
  set.seed(123)
  
  matched_n <- matched_target_cohort_df %>% nrow()
  
  # Get regressions
  all_plotrows <- list()
  tgt_cohort_CMH_tests <- list()
  vcov_matrices <- list() # will be list of lists (length(outcomes) lists, each a list of vcov matrices for model fits: [1] unadj filtered, [2] adj, [3] matched)
  coeffs_list <- list()
  df_null_list <- list()
  cmh_xtabs_list <- list() # will be list of length(outcomes), containing the cmh_xtabs for each outcome
  outcome_idx = 0
  
  for(outcome in outcome_list){
    this_outcome_vcov_matrices <- list()
    this_outcome_coeffs <- list()
    this_outcome_df_null <- list()
    outcome_idx <- outcome_idx + 1
    cat(str_c("<h3>",cohort_idx + 4,".5.",outcome_idx+2," Outcome: ", outcome, "</h3>"))
    
    # Outcome ~ Alpha
    cat("<h4>",outcome,"~ ", title_string,"(Without Propensity Filtering)</h4>")
    model <- BasicRegModel(df, outcome, reg_formula_unadj, reg_formula_adj, adjusted=FALSE)
    MakeTables(model)
    cohort.row0 <- CalculateOR(model)[,c(1,2,3,4)]
    this_outcome_vcov_matrices[[1]] <- vcov(model)
    this_outcome_coeffs[[1]] <- model$coefficients
    this_outcome_df_null[[1]] <- model$df.null
    cat('\n\n<!-- -->\n\n')
    
    if(filter_propensity){
      # Outcome ~ Alpha
      cat("<h4>",outcome,"~ ", title_string,"(With Propensity Filtering)</h4>")
      model <- BasicRegModel(propensity_df, outcome, reg_formula_unadj, reg_formula_adj, adjusted=FALSE)
      MakeTables(model)
      cohort.row1 <- CalculateOR(model)[,c(1,2,3,4)]
      this_outcome_vcov_matrices[[1]] <- vcov(model)
      this_outcome_coeffs[[1]] <- model$coefficients
      this_outcome_df_null[[1]] <- model$df.null
      cat('\n\n<!-- -->\n\n')
    }
    
    # Outcome ~ Treatment + Covariates
    cat("<h4>",outcome,"~ ",title_string,"+ Covariates</h4>")
    model <- BasicRegModel(propensity_df, outcome, reg_formula_unadj, reg_formula_adj, adjusted=TRUE)
    MakeTables(model)
    
    cat('\n\n<!-- -->\n\n')
    
    # Interactions: Outcome ~ Alpha + Covariates + Alpha*Covariates
    if (interact_flag){
      cat("<h4>",outcome,"~ ",title_string,"+ Covariates + ",title_string,"*Covariates</h4>")
      model <- GetInteractionModels(propensity_df, full_covariates_demeaned_timefactor,
                                    outcome, lasso=FALSE, alpha_as_treatment, exclusive_reg_flag)
      MakeTables(model)
      cat('\n\n<!-- -->\n\n')
    }
    
    # Propensity-Weighted: Outcome ~ Alpha + Covariates
    cat("<h4>Propensity-Weighted: ",outcome,"~ ", title_string,"+ Covariates</h4>")
    
    model <- Svyglm(propensity_df, outcome, reg_formula_adj)
    svy_coef <- model[[1]]
    svy_vcov <- model[[2]]
    syv_df_null <- model[[3]]
    this_outcome_vcov_matrices[[2]] <- svy_vcov
    this_outcome_coeffs[[2]] <- svy_coef
    this_outcome_df_null[[2]] <- syv_df_null
    
    summary.model <- model[[4]]
    OR.result <- model[[5]]
    adj.OR.SE <- model[[6]]
    
    StarTable(summary.model)
    out.df <- as.data.frame(pt(summary.model[, 3], syv_df_null, lower = TRUE))
    colnames(out.df) <- "One-Sided p-values"
    print(Stylize(t(out.df)))
    
    cohort.row2 <- OR.result
    print(kable(OR.result, "html") %>% kable_styling(full_width = FALSE))
    print(Stylize(adj.OR.SE))
    cat('\n\n<!-- -->\n\n')
    
    # Matched DF: Outcome ~ Treatment + Covariates
    if(match_flag){
      cat("<h4>Matching (",match.ratio,": 1 ): ",outcome,"~ ", title_string,"+ Covariates</h4>")
      model <- BasicRegModel(matched_target_cohort_df, outcome, reg_formula_unadj, reg_formula_adj, adjusted=TRUE)
      MakeTables(model)
      cohort.row3 <- CalculateOR(model)[,c(1,2,3,4)]
      this_outcome_vcov_matrices[[3]] <- vcov(model)
      this_outcome_coeffs[[3]] <- model$coefficients
      this_outcome_df_null[[3]] <- model$df.null
      res_list <- GetMatchedModelPValue(matched_target_cohort_df, m.out, outcome, alpha_as_treatment)
      res <- res_list[[1]]
      cat("<h5>CMH Test Results: One-Sided</h5>")
      cat('\n\n<!-- -->\n\n')
      print(res[[1]])
      cat('\n\n<!-- -->\n\n')
      cat("<h6>OR: ",round(res[[1]]$estimate,2),"</h6>")
      cat("<h6>CI: (",round(res[[1]]$conf.int[1],2),", ",round(res[[1]]$conf.int[2],2),")</h6>")
      cat("<h6>p: ",round(res[[1]]$p.value,3),"</h6>")
      cat('\n\n<!-- -->\n\n')
      cat("<h5>CMH Test Results: Two-Sided</h5>")
      cat('\n\n<!-- -->\n\n')
      print(res[[2]])
      cat('\n\n<!-- -->\n\n')
      cat("<h6>OR: ",round(res[[2]]$estimate,2),"</h6>")
      cat("<h6>CI: (",round(res[[2]]$conf.int[1],2),", ",round(res[[2]]$conf.int[2],2),")</h6>")
      cat("<h6>p: ",round(res[[2]]$p.value,3),"</h6>")
      cat('\n\n<!-- -->\n\n')
      tgt_cohort_CMH_tests[[outcome_idx]] <- res_list[[1]]
      cmh_xtabs_list[[outcome_idx]] <- res_list[[2]]
      cat('\n\n<!-- -->\n\n')
    }
    
    # save data for quadrant tables
    if(match_flag){
      cohort_binds <- bind_rows(cohort.row0, cohort.row1, cohort.row2, cohort.row3) %>%
        mutate(treatment_group = target_cohort_nickname,
               model_type = c("unadj.df", "unadj","adj","matched"))
    } else{
      cohort_binds <- bind_rows(cohort.row0, cohort.row1, cohort.row2) %>%
        mutate(model_type = c("unadj.df","unadj","adj"))
    }
    outcome_plotrow <- cohort_binds %>% 
      mutate(outcome = outcome) %>% 
      rename(OR = 1, p = 2, CI_lower = 3, CI_upper = 4) %>% 
      mutate(OR = as.numeric(OR),
             p = as.numeric(p),
             CI_lower = as.numeric(CI_lower),
             CI_upper = as.numeric(CI_upper))
    all_plotrows[[outcome_idx]] <- outcome_plotrow
    
    vcov_matrices[[outcome_idx]] <- this_outcome_vcov_matrices
    coeffs_list[[outcome_idx]] <- this_outcome_coeffs
    df_null_list[[outcome_idx]] <- this_outcome_df_null
  }
  CMH_data <- tgt_cohort_CMH_tests
  plot_data <- all_plotrows %>% bind_rows()
  if(match_flag == TRUE){
    if (filter_propensity) {
      results <- list(plot_data = plot_data, CMH_data = CMH_data, love_plot = love_plot, prop_love_plot = prop_love_plot, 
                      bal_tab_to_show = bal_tab_to_show, 
                      n = list(unfiltered_n, filtered_n, matched_n),
                      propensity_df=propensity_df,
                      vcov_matrices = vcov_matrices, cmh_xtabs_list = cmh_xtabs_list,
                      coeffs_list = coeffs_list, df_null_list = df_null_list,
                      bal_tab_before = bal_tab_before,
                      bal_tab_after = bal_tab_after,
                      df_for_love_plot = df_for_love_plot)
    } else {
      results <- list(plot_data = plot_data, CMH_data = CMH_data, love_plot = love_plot, prop_love_plot = prop_love_plot, 
                      bal_tab_to_show = bal_tab_to_show, 
                      n = list(unfiltered_n, filtered_n, matched_n), 
                      propensity_df=df,
                      vcov_matrices = vcov_matrices, cmh_xtabs_list = cmh_xtabs_list,
                      coeffs_list = coeffs_list, df_null_list = df_null_list,
                      bal_tab_before = bal_tab_before,
                      bal_tab_after = bal_tab_after,
                      df_for_love_plot = df_for_love_plot)
    }
    
  }else{
    if (filter_propensity) {
      results <- list(plot_data = plot_data, CMH_data = CMH_data, love_plot = love_plot, prop_love_plot = prop_love_plot, 
                      bal_tab_to_show = bal_tab_to_show, 
                      n = list(unfiltered_n, filtered_n), 
                      propensity_df=propensity_df,
                      vcov_matrices = vcov_matrices,
                      coeffs_list = coeffs_list, df_null_list = df_null_list,
                      bal_tab_before = bal_tab_before,
                      bal_tab_after = bal_tab_after,
                      df_for_love_plot = df_for_love_plot)
    } else {
      results <- list(plot_data = plot_data, CMH_data = CMH_data, love_plot = love_plot, prop_love_plot = prop_love_plot,
                      bal_tab_to_show = bal_tab_to_show, 
                      n = list(unfiltered_n, filtered_n), 
                      propensity_df=df,
                      vcov_matrices = vcov_matrices,
                      coeffs_list = coeffs_list, df_null_list = df_null_list,
                      bal_tab_before = bal_tab_before,
                      bal_tab_after = bal_tab_after,
                      df_for_love_plot = df_for_love_plot)
    }
    
  }
  return(results)
}

```

More causal analysis functions and the full set of associated regressions.
```{r full causal helper functions}
ATE_statistics <- function(est, std, true_val=0) {
  # return ATE, standard error, z_value, p_value, lower CI, upper CI
  return(c(ATE=est, std=std, z_value = (est-true_val)/std, p_value = 2*(1-pnorm(abs((est-true_val)/std))), 
           lower_ci = est - 1.96 * std, upper_ci = est + 1.96 * std))
}
CF_ATE_statistics <- function(out, outcome, drug) {
  # return causal forest's ATE, standard error, z_value, p_value, lower CI, upper CI
  tau.hat <- out[["estimate"]]
  se.std <- out[["std.err"]]
  p0 <- sum(outcome * (1 - drug))/sum(1-drug)
  odd.ratio <- (p0+tau.hat)/(1-p0-tau.hat)/(p0/(1-p0))
  result <- c(ATE_statistics(tau.hat, se.std), Odd=odd.ratio)
  return (result)
}
calc_logit_ATE_odd <- function(df, logit.model, drug_name) {
  # return logit model’s ATE, standard error, z_value, p_value, lower CI, upper CI
  df.all.treated <- df
  df.all.treated[drug_name] <- 1
  treated.prob <- logit.model %>% predict(df.all.treated, type="response")
  df.all.control <- df
  df.all.control[drug_name] <- 0
  control.prob <- logit.model %>% predict(df.all.control, type="response")
  odd.ratio <- exp(summary(logit.model)$coef[2,1])
  se.hat <- mean(treated.prob * (1 - treated.prob)) * summary(logit.model)$coef[2,2]
  tau.hat <- mean(treated.prob - control.prob)
  return(c(ATE_statistics(tau.hat, se.hat), Odd=odd.ratio))
}
est_propensity_model <- function(df, drug.formula, propensity_threshold=0, return_model=FALSE) {
  # estimate a logit propensity model
  model <- glm(formula = drug.formula, family = binomial(link = "logit"), data=df)
  p <- predict(model, type = "response")
  p <- pmax(p, propensity_threshold)
  if (return_model) {
    return(list("prob"=p, "model"=model))
  } else {
    return(p)
  }
}
ipw <- function(df, outcome, drug, drug.formula,  p=NULL, propensity_threshold=0, control_beta=FALSE) {
  # estimate ATE and Odd from IPW
  if (is.null(p)){
    p <- est_propensity_model(df, drug.formula, propensity_threshold=propensity_threshold)
  }
  p <- pmax(p, propensity_threshold)
  
  G1 <- ifelse(p==0, 0, drug*outcome/p) 
  G0 <- ifelse(1-p == 0, 0, (1 - drug)*outcome/(1-p))
  # G <- G1 - G0
  G <- ((drug - p) * outcome) / (p * (1 - p))
  tau.hat <- mean(G)
  se.hat <- sqrt(var(G) / (length(G) - 1))
  odd.ratio = (mean(G1)/(1-mean(G1))) / (mean(G0)/(1-mean(G0)))
  return(c(ATE_statistics(tau.hat, se.hat), Odd=odd.ratio))
}
aipw_glm <- function(df, outcome, outcome.formula, drug, drug.formula, p=NULL, propensity_threshold=0) {
  # estimate ATE and Odd from AIPW, where the outcome model is logit
  if (is.null(p)){
    p <- est_propensity_model(df, drug.formula, propensity_threshold=propensity_threshold)
  }
  p <- pmax(p, propensity_threshold)
  glm.fit <- glm(formula = outcome.formula, family = binomial(link = "logit"), data=df)
  dataset.treatall <- df
  dataset.treatall$drug <- 1
  treated_pred = glm.fit %>% predict(dataset.treatall, type="response")
  dataset.treatnone <- df
  dataset.treatnone$drug <- 0
  control_pred = glm.fit %>% predict(dataset.treatnone, type="response")
  dataset <- df
  dataset$drug <- drug
  actual_pred = glm.fit %>% predict(dataset, type="response")
  G1 <- treated_pred + ifelse(p==0, 0, drug*(outcome - actual_pred)/p)
  G0 <- control_pred + ifelse(1-p == 0, 0, (1 - drug)*(outcome - actual_pred)/(1-p))
  G <- G1 - G0
  tau.hat <- mean(G)
  se.hat <- sqrt(var(G) / (length(G) - 1))
  odd.ratio = (mean(G1)/(1-mean(G1))) / (mean(G0)/(1-mean(G0)))
  return(c(ATE_statistics(tau.hat, se.hat), Odd=odd.ratio))
}
prop_weighted_logit <- function(df, outcome.formula, drug, drug.formula, weights=NULL, p=NULL, propensity_threshold=0, return_model=FALSE){
  # estimate ATE and Odd from weighted Logit
  if (is.null(weights)) {
    if (is.null(p)) {
      p <- est_propensity_model(df, drug.formula, propensity_threshold=propensity_threshold)
    }
    p <- pmax(p, propensity_threshold)
    weights <- ifelse(p==0, 0, drug/p) + ifelse(1-p == 0, 0, (1 - drug)/(1-p))
  }
  weights <- weights/sum(weights)
  dstrat <- svydesign(id=~1, weights = weights, data=df)
  model <- svyglm(formula = outcome.formula, design=dstrat, family=binomial)
  result <- summary(model)$coefficients["drug", c(1,2)]
  odd.ratio <- exp(result[1])
  
  if (return_model) {
    return(list(result=calc_logit_ATE_odd(df, model, "drug"), model=model))
  } else {
    return(calc_logit_ATE_odd(df, model, "drug"))
  }
  
}
match_reg <- function(df,  outcome.formula, drug.formula, method="subclass", ratio=5){
  # estimate ATE and Odd from matching
  drug.formula = formula(format(drug.formula))
  outcome.formula = formula(format(outcome.formula))
  set.seed(123)
  if (method == "nearest") {
    # print(paste0("#################### Nearest: # neighbors =", ratio,  " #######################“))
    if(scale_flag){
      m.out <- matchit(drug.formula, data=df, exact=c("dm_s_patient_age_demeaned"), method = "nearest", ratio=match.ratio, caliper = .2)
    } else{
      m.out <- matchit(drug.formula, data=df, exact=c("dm_patient_age_demeaned"), method = "nearest", ratio=match.ratio, caliper = .2)  
    }
    # m.out <- matchit(drug.formula, data = df, method = "nearest", ratio=ratio, exact=c("patient_age"))
  } else {
    # print(“#################### Subclassification #######################“)
    m.out <- matchit(drug.formula, data=df, method = "subclass")
  }
  logit.model <- glm(outcome.formula, data = match.data(m.out), family = binomial(link = "logit"))
  odd.ratio <- exp(summary(logit.model)$coef[2,1])
  return(calc_logit_ATE_odd(df, logit.model, "drug"))
}
GenAllCausalAnalysis <- function(df, full_covariates_demeaned_timefactor,
                                 outcome_list, idx, propensity_threshold=0.01, 
                                 match.ratio=match.ratio, exclusive=TRUE) {
  if (filter_propensity) {
    propensity_threshold <- 0
  } 
  outcome_idx = 0
  for (outcome_name in outcome_list) {
    outcome_idx = outcome_idx + 1
    cat(str_c("<h3>",cohort_idx + 4,".",idx,".",outcome_idx," Outcome:", outcome_name, "</h3>"))
    outcome <- df[,outcome_name] 
    drug <- df[,"alpha_treatment"] 
    df$outcome <- outcome
    df$drug <- drug
    
    outcome.unadjusted.formula <- as.formula('outcome ~ drug')
    if (exclusive) {
      outcome.formula.head <- 'outcome ~ drug + '
      drug.formula.head <- 'drug ~'
    } else {
      outcome.formula.head <- 'outcome ~ drug + dm_negative_treatment + '
      drug.formula.head <- 'drug ~ dm_negative_treatment + '
    }
    
    outcome.formula <- as.formula(paste(outcome.formula.head, paste(full_covariates_demeaned_timefactor, collapse = " + "), sep=""))
    drug.formula <- as.formula(paste(drug.formula.head, paste(full_covariates_demeaned_timefactor, collapse = " + "), sep=""))
    
    drug.inttime.formula <- as.formula(paste(drug.formula.head, paste(full_covariates_demeaned_timenum, collapse = " + "), sep=""))
    
    # unadjusted logit
    logit.simple.model <- glm(formula = outcome.unadjusted.formula, family = binomial(link = "logit"), data = df)
    simple.logit.result <- calc_logit_ATE_odd(df, logit.simple.model, "drug")
    # adjusted logit
    logit.model <- glm(formula = outcome.formula, family = binomial(link = "logit"), data = df)
    logit.result <- calc_logit_ATE_odd(df, logit.model, "drug")
    # propensity weighting
    out <- est_propensity_model(df, drug.formula, propensity_threshold=0,  return_model = TRUE)
    p_logit <- out[["prob"]]
    
    # Inverse Propensity Score Weighting
    ipw.result <- ipw(df, outcome, drug, drug.formula, p=p_logit, propensity_threshold = propensity_threshold)
    
    # Logit Model Weighted Inverse Logit Propensity
    out <- prop_weighted_logit(df, outcome.formula, drug, drug.formula, propensity_threshold = propensity_threshold, return_model = TRUE)
    weighted.logit.result <- out[["result"]]
    weighted.logit.model <- out[["model"]]
    
    # Augmented Inverse Propensity Weighting
    aipw.result <- aipw_glm(df, outcome, outcome.formula, drug, drug.formula, p=p_logit, propensity_threshold=propensity_threshold)
    
    
    # create matrix for causal forest
    if (exclusive) {
      X <- df[,full_covariates_demeaned_timefactor]
    } else {
      X <- df[,c("dm_negative_treatment", full_covariates_demeaned_timefactor)]
    }
    
    X <- data.matrix(X)
    
    # Causal Forest
    cf <- causal_forest(X, outcome, drug)
    p_rf <-  cf$W.hat
    prf.df <-  data.frame(drug, p_rf)
    names(prf.df) <-  c("Status", "Propensity")
    prf.df$Status <- ifelse(prf.df$Status == 1, "Treated", "Control")
    prf.df$Status <- as.factor(prf.df$Status)
    p <- ggplot(prf.df, aes(x=Propensity, color=Status)) +
      geom_histogram(fill="white", aes(y=..density..), position="identity", alpha=0.5, bins = 50) +
      ggtitle(paste0("Histogram of Causal Forest Propensity for ", outcome_name))
    print(p)
    cat('\n\n<!-- -->\n\n')
    
    out <- average_treatment_effect(cf, target.sample = "all")
    cf.result <- CF_ATE_statistics(out, outcome, drug)
    
    # Inverse Propensity Score Weighting by Causal Forest Propensity
    cf.ipw.result <- ipw(df, outcome, drug, drug.formula, p=p_rf, propensity_threshold = propensity_threshold)
    
    # Logit Model Weighted by Inverse Causal Forest Propensity
    out <- prop_weighted_logit(df, outcome.formula, drug, drug.formula, propensity_threshold = propensity_threshold, p = p_rf, return_model = TRUE)
    cf.weighted.logit.result <- out[["result"]]
    
    # Augmented Inverse Propensity Weighting by Causal Forest Propensity
    cf.aipw.result <- aipw_glm(df, outcome, outcome.formula, drug, drug.formula, p=p_rf, propensity_threshold=propensity_threshold)
    
    # Matching Subclassification
    matching.subclass.result <- match_reg(df, outcome.formula, drug.inttime.formula, method="subclass")
    
    # Matching Nearest Neighbor
    matching.nearest.result <- match_reg(df, outcome.formula, drug.inttime.formula, method="nearest", ratio=match.ratio)
    
    # causal table
    table <- rbind(simple.logit.result, logit.result, ipw.result, weighted.logit.result, aipw.result, cf.result, cf.ipw.result, cf.weighted.logit.result, cf.aipw.result, matching.subclass.result, matching.nearest.result)
    table <- Round4Dig(table)
    row.names(table) <- c("Unadjusted Logit", "Logit", "IPW", "Weighted Logit", "AIPW Logit", "CF", "IPW with CF ps", "Weighted Logit with CF ps", "AIPW with CF ps", "Matching Subclass", "Matching NN")
    print(Stylize(table))
    cat('\n\n<!-- -->\n\n')
  }
}
```

# Full Cohort

The cohort has been restricted to:

* time period: between `r min_time_period` and `r max_time_period`

* all columns: any rows with NA are dropped

```{r full summary stats, results = 'asis'}
cohort_idx = 0
cohort_df$alpha_treatment <- cohort_df$drug_treatment_1
if (negative_drug_flag){
  cohort_df$negative_treatment <- cohort_df$negative_treatment
}
cohort_df %>% EDA("alpha_treatment", section_idx = cohort_idx + 4)
```

```{r}
treatment <- "alpha_treatment"
```

```{r, results='asis'}
cat(str_c("<h2>", cohort_idx + 4, ".2 Summary EDA</h2>"))

cat(str_c("<h3>", cohort_idx + 4, ".2.1 Drug Cross-Tabs</h3>"))
```

```{r, echo = FALSE}
EDACrossTabs(cohort_df)
```

```{r, results='asis'}
cat(str_c("<h3>", cohort_idx + 4, ".2.2 Top-Line Observational Tables</h3>"))

eda_tab_cohort_df <- EDABasicTables(cohort_df)

cat(str_c("<h3>", cohort_idx + 4, ".2.3 Who gets treated?</h3>"))

#```{r gender, echo = FALSE}
cohort_women <- cohort_df[cohort_df$male_flag == 0,]
cohort_men <- cohort_df[cohort_df$male_flag == 1,]
cohort_older_women <- cohort_women %>% dplyr::filter((age >= min_age_to_consider) & (age <= max_age_to_consider))
cohort_older_men <- cohort_men %>% dplyr::filter((age >= min_age_to_consider) & (age <= max_age_to_consider))
GenderBPH <- function(cohort_df){
  cohort.bph <- nrow(cohort_df[cohort_df$bph == 1,])
  cohort.alpha <- nrow(cohort_df[cohort_df$alpha_treatment == 1,])
  cohort.denom <- nrow(cohort_df)
  
  df.row <- c(formatC(cohort.denom, big.mark = ','),
              Round1Dig(100*cohort.bph/cohort.denom),
              Round1Dig(100*cohort.alpha/cohort.denom))
  return(df.row)
}
gender.breakdown <- rbind(c('Only Women', GenderBPH(cohort_women)),
                          c(str_c('Only Women Aged ',min_age_to_consider,'-',max_age_to_consider), GenderBPH(cohort_older_women)),
                          c('Only Men', GenderBPH(cohort_men)),
                          c(str_c('Only Men Aged ',min_age_to_consider,'-',max_age_to_consider), GenderBPH(cohort_older_men))
)
colnames(gender.breakdown) <- c('Subset', paste0(cohort_name,' Patients'), 
                                paste0(cohort_name, ' % BPH Diagnosis'), 
                                paste0(cohort_name, ' % Taking Alpha blockers'))
kable(gender.breakdown) %>% 
  kable_styling() %>% 
  column_spec(1, bold=T, border_right = F) %>% 
  row_spec(4, background = "#DDDDDD")
```

# Target Cohort Analysis 1: Alpha-Based Regressions

The cohort has been restricted to only:

* sex: `r sex_to_consider`

* age: `r min_age_to_consider` to `r max_age_to_consider`

```{r, results = 'asis'}
cohort_idx = cohort_idx + 1
target_cohort_nickname = "all_alphas"
treatment_formula <- as.formula(paste('alpha_treatment ~ ', 
                                      paste(full_covariates_demeaned_timenum, collapse = " + "), sep=""))
prop_treatment <- "alpha_treatment"
```

<!-- Let's get the matched pairs right here. -->
```{r, results = 'asis'}
matching_formula <- as.formula(paste('alpha_treatment ~ ', 
                                     paste(match_covariates_demeaned_timenum, collapse = " + "), sep=""))
prop_treatment <- "alpha_treatment"

# This is prefiltering 
propensity_df <- target_cohort_1_prop
propensity_df$dm_s_male_flag <- NULL

# Filter low and high propensity observations.
if(filter_propensity){
  treated_percentiles <- propensity_df %>% 
    dplyr::select(treatment = one_of(prop_treatment), propensity_scores) %>% 
    dplyr::filter(treatment == 1) %>% 
    pull(propensity_scores) %>% 
    quantile(c(propensity_threshold, 1 - propensity_threshold))
  control_percentiles <- propensity_df %>% 
    dplyr::select(treatment = one_of(prop_treatment), propensity_scores) %>% 
    dplyr::filter(treatment == 0) %>% 
    pull(propensity_scores) %>% 
    quantile(c(propensity_threshold, 1 - propensity_threshold))
  lower_propensity_threshold <- max(c(treated_percentiles[1], control_percentiles[1]))
  upper_propensity_threshold <- min(c(treated_percentiles[2], control_percentiles[2]))
  propensity_df <- propensity_df %>% dplyr::filter(propensity_scores >= lower_propensity_threshold & propensity_scores <=  upper_propensity_threshold)
} else {
  propensity_df <- propensity_df
}

target_cohort_1_prop_df <- propensity_df_1


# Find the matched pairs before GetAllRegressions
# Matched Pairs

if(match_flag){
  cat("<h4>Matching Results (",match.ratio,": 1 )</h4>")
  
  m.out <- m.out_1
  match_results <- MatchFunc(m.out)
  matched_target_cohort_df <- matched_target_cohort_df_1
  
  matched_n <- matched_target_cohort_df %>% nrow()
  love_plot <- match_results$love_plot
  bal_tab_before <- match_results$bal_tab_before
  bal_tab_after <- match_results$bal_tab_after
  df_for_love_plot <- match_results$df_to_plot
  print(love_plot)
  # Propensity Plots
  cat("<h4>Post-Matching Propensity Plot</h4>")
  prop_treatment <- "alpha_treatment"
  plot <- PropensityPlot(matched_target_cohort_df, prop_treatment)
  print(plot)
  cat('\n\n<!-- -->\n\n')
  matched_target_cohort_1 <- list(m.out, matched_target_cohort_df)
}
```

```{r, results = 'asis'}
target_cohort_1 %>% EDA("alpha_treatment", section_idx = cohort_idx + 4)
```

```{r}
fig1_cohort1 <- GetTableCounts(target_cohort_1)

# Print tests of proportions.
treatment <- "alpha_treatment"
cohort_1_fisher_unadj <- list()
outcome_idx <- 0
for(outcome in outcomes){
  outcome_idx <- outcome_idx + 1
  print(str_c(treatment," vs. ",outcome))
  res <- RunFisherExactTest(target_cohort_1,treatment,outcome)
  print(res)
  cohort_1_fisher_unadj[[outcome_idx]] <- res
}
```

```{r, results='asis'}
cat(str_c("<h2>", cohort_idx + 4, ".4 Summary EDA</h2>"))

cat(str_c("<h3>", cohort_idx + 4, ".4.1 Drug Cross-Tabs</h3>"))
```

```{r, echo = FALSE}
EDACrossTabs(target_cohort_1)
```

```{r, results='asis'}
cat(str_c("<h3>", cohort_idx + 4, ".4.2 Top-Line Observational Tables</h3>"))

eda_tab_cohort_1 <- EDABasicTables(target_cohort_1)

cat(str_c("<h2>", cohort_idx + 4,".5 Balance Tables, and Propensity Plots, and Regressions</h2>"))
```

```{r getregs alpha, results='asis'}
cohort_data1 <- GetAllRegressions(df = target_cohort_1_prop,
                                  full_covariates_demeaned_timefactor = full_covariates_demeaned_timenum,
                                  match_covariates_demeaned_timenum,
                                  outcome_list = outcomes, 
                                  cohort_idx = cohort_idx, 
                                  alpha_as_treatment = TRUE, 
                                  exclusive_reg_flag = TRUE, 
                                  matched_target_cohort_df = matched_target_cohort_df_1,
                                  m.out = m.out_1,
                                  love_plot = love_plot,
                                  bal_tab_before = bal_tab_before,
                                  bal_tab_after = bal_tab_after,
                                  df_for_love_plot = df_for_love_plot,
                                  # post filtering and reestimated 
                                  propensity_df = propensity_df_1)
```

```{r, results='asis'}
idx <- 5
if (causal_flag) {
  idx <- idx + 1
  cat(str_c("<h2>", cohort_idx + 4,".",idx," Causal Analysis</h2>"))
  GenAllCausalAnalysis(cohort_data1$propensity_df, full_covariates_demeaned_timenum,
                       outcomes, idx, propensity_threshold = propensity_threshold, match.ratio = match.ratio)
}
```

# Target Cohort Analysis 2: Tamsulosin-Based Regressions

The cohort has been restricted from Target Cohort 1 to only:

* alpha_treatment: only if patient takes Tamsulosin only

```{r, results = 'asis'}
if(run_target_cohort_2){
  cohort_idx <- cohort_idx + 1
  target_cohort_nickname = "tamsulosin"
  treatment_formula <- as.formula(paste('alpha_treatment ~ ', 
                                        paste(full_covariates_demeaned_timenum, collapse = " + "), sep=""))
  # Get propensity scores
  prop_treatment <- "alpha_treatment"
}
```

<!-- Let's get the matched pairs right here. -->
```{r, results = 'asis'}
if(run_target_cohort_2){
  matching_formula <- as.formula(paste('alpha_treatment ~ ', 
                                       paste(match_covariates_demeaned_timenum, collapse = " + "), sep=""))
  prop_treatment <- "alpha_treatment"
  
  # This is prefiltering 
  propensity_df <- target_cohort_2_prop
  propensity_df$dm_s_male_flag <- NULL
  
  # # Filter low and high propensity observations.
  if(filter_propensity){
    treated_percentiles <- propensity_df %>% 
      dplyr::select(treatment = one_of(prop_treatment), propensity_scores) %>% 
      dplyr::filter(treatment == 1) %>% 
      pull(propensity_scores) %>% 
      quantile(c(propensity_threshold, 1 - propensity_threshold))
    control_percentiles <- propensity_df %>% 
      dplyr::select(treatment = one_of(prop_treatment), propensity_scores) %>% 
      dplyr::filter(treatment == 0) %>% 
      pull(propensity_scores) %>% 
      quantile(c(propensity_threshold, 1 - propensity_threshold))
    lower_propensity_threshold <- max(c(treated_percentiles[1], control_percentiles[1]))
    upper_propensity_threshold <- min(c(treated_percentiles[2], control_percentiles[2]))
    propensity_df <- propensity_df %>% dplyr::filter(propensity_scores >= lower_propensity_threshold & propensity_scores <=  upper_propensity_threshold)
  } else {
    propensity_df <- propensity_df
  }
  target_cohort_2_prop_df <- propensity_df_2
  
  # Find the matched pairs before GetAllRegressions
  # Matched Pairs
  set.seed(123)
  if(match_flag){
    cat("<h4>Matching Results (",match.ratio,": 1 )</h4>")
    m.out <- m.out_2
    match_results <- MatchFunc(m.out)
    matched_target_cohort_df <- matched_target_cohort_df_2
    matched_n <- matched_target_cohort_df %>% nrow()
    love_plot <- match_results$love_plot
    bal_tab_before <- match_results$bal_tab_before
    bal_tab_after <- match_results$bal_tab_after
    df_for_love_plot <- match_results$df_to_plot
    print(love_plot)
    # Propensity Plots
    cat("<h4>Post-Matching Propensity Plot</h4>")
    prop_treatment <- "alpha_treatment"
    plot <- PropensityPlot(matched_target_cohort_df, prop_treatment)
    print(plot)
    cat('\n\n<!-- -->\n\n')
    matched_target_cohort_2 <- list(m.out, matched_target_cohort_df)
  }
}
```

```{r, results = 'asis'}
if(run_target_cohort_2){
  target_cohort_2 %>% EDA("alpha_treatment", section_idx = cohort_idx + 4)
  fig1_cohort2 <- GetTableCounts(target_cohort_2)
}
```

```{r}
# Print tests of proportions.
if(run_target_cohort_2==1){
  treatment <- "alpha_treatment"
  cohort_2_fisher_unadj <- list()
  outcome_idx <- 0
  for(outcome in outcomes){
    outcome_idx <- outcome_idx + 1
    print(str_c(treatment," vs. ",outcome))
    res <- RunFisherExactTest(target_cohort_2,treatment,outcome)
    print(res)
    cohort_2_fisher_unadj[[outcome_idx]] <- res
  }
}
```

<!-- ## Summary EDA -->
```{r, results='asis'}
if(run_target_cohort_2==1){
  cat(str_c("<h2>", cohort_idx + 4, ".4 Summary EDA</h2>"))
}
```
<!-- ### Drug Cross-Tabs -->
```{r, results='asis'}
if(run_target_cohort_2==1){
  cat(str_c("<h3>", cohort_idx + 4, ".4.1 Drug Cross-Tabs</h3>"))
}
```

```{r, echo = FALSE}
if(run_target_cohort_2==1){
  EDACrossTabs(target_cohort_2)
}
```

<!-- ### Top-Line Observational Tables -->
```{r, results='asis'}
if(run_target_cohort_2==1){
  cat(str_c("<h3>", cohort_idx + 4, ".4.2 Top-Line Observational Tables</h3>"))
}
```

```{r, results='asis'}
if(run_target_cohort_2==1){
  eda_tab_cohort_2 <- EDABasicTables(target_cohort_2)
}
```

<!-- ## Regression Models -->
```{r, results='asis'}
if(run_target_cohort_2==1){
  cat(str_c("<h2>", cohort_idx + 4,".5 Balance Tables, and Propensity Plots, and Regressions</h2>"))
}
```

```{r, results='asis'}
if(run_target_cohort_2==1){
  cohort_data2 <- GetAllRegressions(df = target_cohort_2_prop,
                                    full_covariates_demeaned_timefactor = full_covariates_demeaned_timenum,
                                    match_covariates_demeaned_timenum,
                                    outcome_list = outcomes, 
                                    cohort_idx = cohort_idx, 
                                    alpha_as_treatment = TRUE, 
                                    exclusive_reg_flag = TRUE, 
                                    matched_target_cohort_df = matched_target_cohort_df_2,
                                    m.out = m.out_2,
                                    love_plot = love_plot,
                                    bal_tab_before = bal_tab_before,
                                    bal_tab_after = bal_tab_after,
                                    df_for_love_plot = df_for_love_plot,
                                    # post filtering and reestimated 
                                    propensity_df = propensity_df_2)
}
```

```{r, results='asis'}
idx <- 5
if(run_target_cohort_2==1){
  if (causal_flag) {
    idx <- idx + 1
    cat(str_c("<h2>", cohort_idx + 4,".",idx," Causal Analysis</h2>"))
    GenAllCausalAnalysis(cohort_data2$propensity_df, full_covariates_demeaned_timenum,
                         outcomes, idx, propensity_threshold = propensity_threshold, match.ratio = match.ratio)
  }
}
```

# Target Cohort Analysis 3: Doxazosin-based Regressions
The cohort has been restricted from Target Cohort 1 to only:

* alpha_treatment: only if patient takes Doxazosin only

```{r, results = 'asis'}
if(run_target_cohort_3){
  cohort_idx <- cohort_idx + 1
  target_cohort_nickname = "doxazosin"
  treatment_formula <- as.formula(paste('alpha_treatment ~ ', 
                                        paste(full_covariates_demeaned_timenum, collapse = " + "), sep=""))
  # Get propensity scores
  prop_treatment <- "alpha_treatment"
}
```

<!-- Let's get the matched pairs right here. -->
```{r, results = 'asis'}
if(run_target_cohort_3){
  matching_formula <- as.formula(paste('alpha_treatment ~ ', 
                                       paste(match_covariates_demeaned_timenum, collapse = " + "), sep=""))
  prop_treatment <- "alpha_treatment"
  
  # This is prefiltering 
  propensity_df <- target_cohort_3_prop
  propensity_df$dm_s_male_flag <- NULL
  
  # # Filter low and high propensity observations.
  if(filter_propensity){
    treated_percentiles <- propensity_df %>% 
      dplyr::select(treatment = one_of(prop_treatment), propensity_scores) %>% 
      dplyr::filter(treatment == 1) %>% 
      pull(propensity_scores) %>% 
      quantile(c(propensity_threshold, 1 - propensity_threshold))
    control_percentiles <- propensity_df %>% 
      dplyr::select(treatment = one_of(prop_treatment), propensity_scores) %>% 
      dplyr::filter(treatment == 0) %>% 
      pull(propensity_scores) %>% 
      quantile(c(propensity_threshold, 1 - propensity_threshold))
    lower_propensity_threshold <- max(c(treated_percentiles[1], control_percentiles[1]))
    upper_propensity_threshold <- min(c(treated_percentiles[2], control_percentiles[2]))
    propensity_df <- propensity_df %>% dplyr::filter(propensity_scores >= lower_propensity_threshold & propensity_scores <=  upper_propensity_threshold)
  } else {
    propensity_df <- propensity_df
  }
  target_cohort_3_prop_df <- propensity_df_3
  
  # Find the matched pairs before GetAllRegressions
  # Matched Pairs
  set.seed(123)
  if(match_flag){
    cat("<h4>Matching Results (",match.ratio,": 1 )</h4>")
    m.out <- m.out_3
    match_results <- MatchFunc(m.out)
    matched_target_cohort_df <- matched_target_cohort_df_3
    matched_n <- matched_target_cohort_df %>% nrow()
    love_plot <- match_results$love_plot
    bal_tab_before <- match_results$bal_tab_before
    bal_tab_after <- match_results$bal_tab_after
    df_for_love_plot <- match_results$df_to_plot
    print(love_plot)
    
    # Propensity Plots
    cat("<h4>Post-Matching Propensity Plot</h4>")
    prop_treatment <- "alpha_treatment"
    plot <- PropensityPlot(matched_target_cohort_df, prop_treatment)
    print(plot)
    cat('\n\n<!-- -->\n\n')
    matched_target_cohort_3 <- list(m.out, matched_target_cohort_df)
  }
}
```

```{r, results = 'asis'}
if(run_target_cohort_3){
  target_cohort_3 %>% EDA("alpha_treatment", section_idx = cohort_idx + 4)
  fig1_cohort3 <- GetTableCounts(target_cohort_3)
}
```

```{r}
# Print tests of proportions.
if(run_target_cohort_3==1){
  treatment <- "alpha_treatment"
  cohort_3_fisher_unadj <- list()
  outcome_idx <- 0
  for(outcome in outcomes){
    outcome_idx <- outcome_idx + 1
    print(str_c(treatment," vs. ",outcome))
    res <- RunFisherExactTest(target_cohort_3,treatment,outcome)
    print(res)
    cohort_3_fisher_unadj[[outcome_idx]] <- res
  }
}
```

<!-- ## Summary EDA -->
```{r, results='asis'}
if(run_target_cohort_3==1){
  cat(str_c("<h2>", cohort_idx + 4, ".4 Summary EDA</h2>"))
}
```
<!-- ### Drug Cross-Tabs -->
```{r, results='asis'}
if(run_target_cohort_3==1){
  cat(str_c("<h3>", cohort_idx + 4, ".4.1 Drug Cross-Tabs</h3>"))
}
```

```{r, echo = FALSE}
if(run_target_cohort_3==1){
  EDACrossTabs(target_cohort_3)
}
```

<!-- ### Top-Line Observational Tables -->
```{r, results='asis'}
if(run_target_cohort_3==1){
  cat(str_c("<h3>", cohort_idx + 4, ".4.2 Top-Line Observational Tables</h3>"))
}
```

```{r, results='asis'}
if(run_target_cohort_3==1){
  eda_tab_cohort_3 <- EDABasicTables(target_cohort_3)
}
```

<!-- ## Regression Models -->
```{r, results='asis'}
if(run_target_cohort_3==1){
  cat(str_c("<h2>", cohort_idx + 4,".5 Balance Tables, and Propensity Plots, and Regressions</h2>"))
}
```

```{r, results='asis'}
if(run_target_cohort_3==1){
  cohort_data3 <- GetAllRegressions(df = target_cohort_3_prop,
                                    full_covariates_demeaned_timefactor = full_covariates_demeaned_timenum,
                                    match_covariates_demeaned_timenum,
                                    outcome_list = outcomes, 
                                    cohort_idx = cohort_idx, 
                                    alpha_as_treatment = TRUE, 
                                    exclusive_reg_flag = TRUE, 
                                    matched_target_cohort_df = matched_target_cohort_df_3,
                                    m.out = m.out_3,
                                    love_plot = love_plot,
                                    bal_tab_before = bal_tab_before,
                                    bal_tab_after = bal_tab_after,
                                    df_for_love_plot = df_for_love_plot,
                                    # post filtering and reestimated 
                                    propensity_df = propensity_df_3)
}
```

```{r, results='asis'}
idx <- 5
if(run_target_cohort_3==1){
  if (causal_flag) {
    idx <- idx + 1
    cat(str_c("<h2>", cohort_idx + 4,".",idx," Causal Analysis</h2>"))
    GenAllCausalAnalysis(cohort_data3$propensity_df, full_covariates_demeaned_timenum,
                         outcomes, idx, propensity_threshold = propensity_threshold, match.ratio = match.ratio)
  }
}
```

# Optional Analyses
```{r, results = 'asis'}
if(negative_drug_flag){
  cat("<h1> Target Cohort 4: Beta as Negative Experiment</h1")
  #The cohort has been restricted from Target Cohort 1 to only:
  #* Patients take either alpha_treatment or beta_treatment, but not neither and not both
  cohort_idx = cohort_idx + 1
  target_cohort_1 %>% EDA("negative_treatment", section_idx = cohort_idx + 4)
  
  # not sure what's going on here, but we need fig1 data from the chunk above...
  fig1_cohort4 <- GetTableCounts(target_cohort_1)
  
  # Print tests of proportions.
  treatment <- "negative_treatment"
  for(outcome in outcomes){
    print(str_c(treatment," vs. ",outcome))
    print(RunPropTest(target_cohort_1,treatment,outcome))
  }
  
  cat(str_c("<h2>", cohort_idx + 4, ".4 Summary EDA</h2>"))
  
  cat(str_c("<h3>", cohort_idx + 4, ".4.1 Drug Cross-Tabs</h3>"))
  
  EDACrossTabs(target_cohort_4)
  
  cat(str_c("<h3>", cohort_idx + 4, ".4.2 Top-Line Observational Tables</h3>"))
  
  eda_tab_cohort_4 <- EDABasicTables(target_cohort_1)
  
  cat(str_c("<h2>", cohort_idx + 4,".5 Balance Tables, and Propensity Plots, and Regressions</h2>"))
  
  cohort_data4 <- GetAllRegressions(target_cohort_1, 
                                    full_covariates_demeaned_timenum,
                                    match_covariates_demeaned_timenum,
                                    outcomes, cohort_idx, 
                                    alpha_as_treatment = FALSE, 
                                    exclusive_reg_flag = TRUE)
  
  # cat(str_c("<h2>", cohort_idx + 4,".6 Cohort Plots</h2>")) 
  
  idx <- 5
  if (causal_flag) {
    idx <- idx + 1
    cat(str_c("<h2>", cohort_idx + 4,".",idx," Causal Analysis</h2>"))
    GenAllCausalAnalysis(target_cohort_1, outcomes, idx, propensity_threshold = propensity_threshold, match.ratio = match.ratio, exclusive = TRUE)
  }
}
```

<!-- #####SAVE RESULTS##### -->

```{r save Fisher results}
# list of lists from cohorts 1-3
# each contains list(Fisher Exact Test Results for each outcome for a target-cohort-defining treatment)
results_list <- list()
results_list[[1]] <- cohort_1_fisher_unadj
if(run_target_cohort_2){
  results_list[[2]] <- cohort_2_fisher_unadj
}
if(run_target_cohort_3){
  results_list[[3]] <- cohort_3_fisher_unadj
}
saveRDS(results_list, file = str_c("fisher_exact_tests_", cohort_data_source, "_", cohort_name, ".rds"))
```

```{r save prop Love plots}
# list of Love plots for each target cohort
results_list <- list()
results_list[[1]] <- cohort_data1$prop_love_plot
if(run_target_cohort_2){
  results_list[[2]] <- cohort_data2$prop_love_plot
}
if(run_target_cohort_3){
  results_list[[3]] <- cohort_data3$prop_love_plot
}
saveRDS(results_list, file = str_c("prop_weighted_love_plots_", cohort_data_source, "_", cohort_name, ".rds"))
```

```{r save balance tables}
results_list <- list()
results_list[[1]] <- cohort_data1$bal_tab_to_show
if(run_target_cohort_2){
  results_list[[2]] <- cohort_data2$bal_tab_to_show
}
if(run_target_cohort_3){
  results_list[[3]] <- cohort_data3$bal_tab_to_show
}
saveRDS(results_list, file = str_c("bal_tab_to_show_", cohort_data_source, "_", cohort_name, ".rds"))
```

```{r save filtered_n and unfiltered_n and matched_n}
# list of n for each target cohort
results_list <- list()
results_list[[1]] <- cohort_data1$n
if(run_target_cohort_2){
  results_list[[2]] <- cohort_data2$n
}
if(run_target_cohort_3){
  results_list[[3]] <- cohort_data3$n
}
saveRDS(results_list, file = str_c("filtered_unfiltered_n_", cohort_data_source, "_", cohort_name, ".rds"))
```

```{r save Love plots}
# list of Love plots for each target cohort
results_list <- list()
results_list[[1]] <- cohort_data1$love_plot
if(run_target_cohort_2){
  results_list[[2]] <- cohort_data2$love_plot
}
if(run_target_cohort_3){
  results_list[[3]] <- cohort_data3$love_plot
}
saveRDS(results_list, file = str_c("love_plots_", cohort_data_source, "_", cohort_name, ".rds"))
```

```{r save Love plot data}
# list of Love plots for each target cohort
results_list <- list()
results_list[[1]] <- list(bal_tab_before = cohort_data1$bal_tab_before,
                          bal_tab_after = cohort_data1$bal_tab_after,
                          df_for_love_plot = cohort_data1$df_for_love_plot)
if(run_target_cohort_2){
  results_list[[2]] <- list(bal_tab_before = cohort_data2$bal_tab_before,
                            bal_tab_after = cohort_data2$bal_tab_after,
                            df_for_love_plot = cohort_data2$df_for_love_plot)
}
if(run_target_cohort_3){
  results_list[[3]] <- list(bal_tab_before = cohort_data3$bal_tab_before,
                            bal_tab_after = cohort_data3$bal_tab_after,
                            df_for_love_plot = cohort_data3$df_for_love_plot)
}
saveRDS(results_list, file = str_c("love_plots_df_means_and_sds_", cohort_data_source, "_", cohort_name, ".rds"))
```

```{r save CMH results}
# list of lists from cohorts 1-3
# each contains list(Cochran-Mantel-Haenszel Test Results for each outcome for a target-cohort-defining treatment)
results_list <- list()
results_list[[1]] <- cohort_data1$CMH_data
if(run_target_cohort_2){
  results_list[[2]] <- cohort_data2$CMH_data
}
if(run_target_cohort_3){
  results_list[[3]] <- cohort_data3$CMH_data
}
saveRDS(results_list, file = str_c("CMH_tests_", cohort_data_source, "_", cohort_name, ".rds"))
```

```{r save fig1 files to rds}
# list of lists from cohorts 1-3
# each contains list(cohort_n, cohort_outcome_n, cohort_treatment_n, cohort_outcome_treatment_counts_percent)
results_list <- list()
results_list[[1]] <- fig1_cohort1
if(run_target_cohort_2){
  results_list[[2]] <- fig1_cohort2
}
if(run_target_cohort_3){
  results_list[[3]] <- fig1_cohort3
}
saveRDS(results_list, file = str_c("figure_1_", cohort_data_source, "_", cohort_name, "_counts_and_rates.rds"))
```

```{r save fig1 OR data to rds}
# list of lists from cohorts 1-3
# each contains data frame cols (OR, p, CI_lower, CI_upper, outcome)
results_list <- list()
results_list[[1]] <- cohort_data1$plot_data
if(run_target_cohort_2){
  results_list[[2]] <- cohort_data2$plot_data
}
if(run_target_cohort_3){
  results_list[[3]] <- cohort_data3$plot_data
}
saveRDS(results_list, file = str_c("figure_1_", cohort_data_source, "_", cohort_name, "_forest_data.rds"))
```

```{r save vcov to rds}
# list of lists from cohorts 1-3
# each contains vcov matrices
results_list <- list()
results_list[[1]] <- cohort_data1$vcov_matrices
if(run_target_cohort_2){
  results_list[[2]] <- cohort_data2$vcov_matrices
}
if(run_target_cohort_3){
  results_list[[3]] <- cohort_data3$vcov_matrices
}
saveRDS(results_list, file = str_c("vcov_matrices_", cohort_data_source, "_", cohort_name, ".rds"))
```

```{r save cmh_xtabs to rds}
# list of lists from cohorts 1-3
# each contains an array of 2x2 tables for CMH tests
results_list <- list()
results_list[[1]] <- cohort_data1$cmh_xtabs_list
if(run_target_cohort_2){
  results_list[[2]] <- cohort_data2$cmh_xtabs_list
}
if(run_target_cohort_3){
  results_list[[3]] <- cohort_data3$cmh_xtabs_list
}
saveRDS(results_list, file = str_c("cmh_xtabs_", cohort_data_source, "_", cohort_name, ".rds"))
```

```{r save model coeffs to rds}
# list of lists from cohorts 1-3
# each contains a list of model coefficient tables
results_list <- list()
results_list[[1]] <- cohort_data1$coeffs_list
if(run_target_cohort_2){
  results_list[[2]] <- cohort_data2$coeffs_list
}
if(run_target_cohort_3){
  results_list[[3]] <- cohort_data3$coeffs_list
}
saveRDS(results_list, file = str_c("coeffs_list_", cohort_data_source, "_", cohort_name, ".rds"))
```

```{r save df null to rds}
# list of lists from cohorts 1-3
# each contains a list of df null values (likely sample size minus 1)
results_list <- list()
results_list[[1]] <- cohort_data1$df_null_list
if(run_target_cohort_2){
  results_list[[2]] <- cohort_data2$df_null_list
}
if(run_target_cohort_3){
  results_list[[3]] <- cohort_data3$df_null_list
}
saveRDS(results_list, file = str_c("df_null_list_", cohort_data_source, "_", cohort_name, ".rds"))
```

```{r save ppt figs to rds}
# list of lists from full-data gender table and cohorts 1-3
# each eda_tab contains list(demo.df, comorb.df, alpha.out.df, beta.out.df)
results_list <- list(gender.breakdown, eda_tab_cohort_df, eda_tab_cohort_1)
if(run_target_cohort_2){
  results_list <- list(gender.breakdown, eda_tab_cohort_df, eda_tab_cohort_1, eda_tab_cohort_2)
}
if(run_target_cohort_3){
  results_list <- list(gender.breakdown, eda_tab_cohort_df, eda_tab_cohort_1, eda_tab_cohort_2, eda_tab_cohort_2)
}
saveRDS(results_list, file = str_c("ppt_tables_", cohort_data_source, "_", cohort_name, ".rds"))
```

```{r save covar list}
# save full covariates
results_list <- list(outcomes, full_covariates_demeaned_timenum, match_covariates_demeaned_timenum)
saveRDS(results_list, file = str_c("outcome_and_covars_", cohort_data_source, "_", cohort_name, ".rds"))
```

```{r save private data propensity_df}
# list of dataframes of filtered propensity_df from target_cohort_n
if(run_target_cohort_2){
  results_list <- list(target_cohort_1_prop_df, target_cohort_2_prop_df)
} 
if(run_target_cohort_3){
  results_list <- list(target_cohort_1_prop_df, target_cohort_2_prop_df, target_cohort_3_prop_df)
}
saveRDS(results_list, file = str_c("propensity_df_", cohort_data_source, "_", cohort_name, ".rds"))

# list of matched dataframes:
if(run_target_cohort_2){
  results_list <- list(matched_target_cohort_1, matched_target_cohort_2)
} 
if(run_target_cohort_3){
  results_list <- list(matched_target_cohort_1, matched_target_cohort_2, matched_target_cohort_3)
}
saveRDS(results_list, file = str_c("matched_df_", cohort_data_source, "_", cohort_name, ".rds"))
```

# Consolidated Results {#results}

```{r plotting function}
plot_metanalysis <- function(df, cohort.altnames=NULL, outcome.altnames=NULL, forest.title=" ", or.title=" ",
                             xlab.forest="Odds Ratio", bar.skip=NULL, xlab.bar=" ", bar.title=" ",
                             trt.altnames=NULL, show.or.leg=TRUE, bar.text.color='black',
                             trt.cols=NULL, or.lims=NULL) {
  if (is.null(cohort.altnames)) {
    cohort.altnames <- as.character(unique(df$Cohort))
    names(cohort.altnames) <- cohort.altnames
  }
  if (is.null(outcome.altnames)) {
    outcome.altnames <- as.character(unique(df$Outcome))
    names(outcome.altnames) <- outcome.altnames
  }
  if (is.null(trt.altnames)) {
    trt.altnames <- as.character(unique(df$Treatment))
    names(trt.altnames) <- trt.altnames
  }
  df <- df %>%
    arrange(Cohort, Outcome, Treatment, model)
  
  counter <- 1
  do.call(ggarrange, c(lapply(as.character(unique(df$Cohort)), function(coht) {
    dat.chrt <- df %>%
      filter(Cohort == coht)
    noutcomes <- length(as.character(unique(dat.chrt$Outcome)))
    row <- do.call(ggarrange, c(lapply(as.character(unique(dat.chrt$Outcome)), function(outcome) {
      plt <- dat.chrt %>%
        filter(Outcome == outcome) %>%
        plot_analysis(bar.title=outcome.altnames[outcome], forest.title=ifelse(counter == 1, forest.title, " "),
                      or.title=ifelse(counter == 1, or.title, " "),
                      xlab.forest=xlab.forest, bar.skip=bar.skip, xlab.bar=xlab.bar, trt.altnames=trt.altnames,
                      show.or.leg=ifelse(counter == 1, show.or.leg, FALSE), trt.cols=trt.cols, or.lims=or.lims,
                      bar.text.color=bar.text.color)
      counter <<- counter + 1
      plt
    }),
    list(nrow=noutcomes)))
    ggarrange(textGrob(sprintf("%s", cohort.altnames), gp=gpar(fontsize=15, fontface="bold"),
                       x=0, hjust=0), row, nrow=2, heights=c(.08, 1))
  }), list(heights=rep(1, length(cohort.altnames)), nrow=length(cohort.altnames))))
}

plot_analysis <- function(df, forest.title=" ", or.title=" ", bar.text.color='black',
                          xlab.forest="Odds Ratio", bar.skip=NULL, xlab.bar=" ", bar.title=" ",
                          trt.altnames=NULL, show.or.leg=TRUE,
                          trt.cols=NULL, or.lims=NULL) {
  if (is.null(trt.altnames)) {
    trt.altnames <- as.character(unique(df$Treatment))
    names(trt.altnames) <- trt.altnames
  }
  if (is.null(or.lims)) {
    or.lims <- c(min(df$CI_lower, na.rm=TRUE), max(df$CI_upper, na.rm=TRUE))
  }
  df <- df %>%
    arrange(Treatment, model) %>%
    ungroup() %>%
    tidyr::expand(nesting(Treatment, Outcome, Outcome.n, Treatment.n, Treatment.out.n), model) %>%
    left_join(., df, by=c("Outcome", "Outcome.n", "Treatment", "Treatment.n",
                          "Treatment.out.n", "model")) %>%
    arrange(Treatment, model) %>%
    mutate(ID=row_number(),
           pval=ifelse(pval >= .001, sprintf("  %.3f", pval), "<0.001"),
           or.str=ifelse(is.na(OR), "",
                         str_c(OR.str," ", CI.str, ", ", pval.str, ", ", model.n.str, sep = "")),
           # sprintf("%.2f, (%.2f-%.2f), %s, %s", OR, CI_lower, CI_upper, pval, model.n.str)),
           or.str= if("Filtered" %in% colnames(.)) ifelse(or.str != "", sprintf("%s, %d", or.str, as.integer(Filtered)), "") else or.str)
  text.col <- text.col.plot(df, title=or.title)
  forest.col <- forest.plot(df, title=forest.title, trt.cols=trt.cols, xlabel=xlab.forest,
                            or.lims=or.lims, shape.leg=show.or.leg)
  bar.col <- bar.outcome.plot(df, trt.altnames=trt.altnames, title=bar.title,
                              trt.cols=trt.cols, xlabel=xlab.bar, bar.skip=bar.skip,
                              bar.text.color=bar.text.color)
  if (is.null(df$Filtered)) {
    widths <- c(1,1,1)
  } else {
    widths <- c(1,1,1)
  }
  ggarrange(bar.col, forest.col, text.col, nrow=1, widths=widths)
}


text.col.plot <- function(df, title=" ", expand=FALSE) {
  plt <- ggplot(data=df, aes(y=ID, x=1, label=as.character(or.str))) +
    geom_text(hjust=1, vjust = 1, family = "mono") +
    ylab(NULL) + xlab(" ") +
    ggtitle(title) +
    scale_x_continuous(limits=c(.95, 1)) +
    coord_cartesian(clip="off") +
    theme(plot.title = element_text(hjust = 0.5, size=12), ## centering title on text
          axis.text.x=element_text(color=alpha('white', 0.0)), ## need text to be printed so it stays aligned with figure but white so it's invisible
          axis.line=element_blank(),
          axis.text.y=element_blank(),
          axis.ticks=element_blank(),
          axis.title.y=element_blank(),legend.position="none",
          panel.background=element_blank(),
          panel.border=element_blank(),
          plot.margin=grid::unit(c(0,0,0,0), "mm"),
          panel.grid.major=element_blank(),
          panel.grid.minor=element_blank(),
          plot.background=element_blank(),
          rect=element_rect(fill="transparent"))
  if (expand) {
    plt <- plt +
      scale_y_continuous(expand=c(.065,.065))
  }
  return(plt)
}

forest.plot <- function(df, or.lims, title=" ", trt.cols=NULL, xlabel="Odds Ratio",
                        titles=1, axis=1, shape.leg=TRUE) {
  forest.plt <- df %>%
    ggplot(aes(x=ID, y=OR, color=Treatment, shape=model)) +
    geom_hline(aes(yintercept=1), size=.5, linetype=2) +
    geom_point(size=2) +
    geom_linerange(aes(ymin=CI_lower, ymax=CI_upper)) +
    # expand_limits(y = or.lims) + 
    scale_y_continuous(limits=or.lims, labels=do.call(c, lapply(seq(round(or.lims[1]*5)/5, or.lims[2], .2),
                                                                function(i) {
                                                                  ifelse(round(i %% .4, digits=1) %% .4 == 0, i, "")
                                                                })),
                       breaks=seq(round(or.lims[1]*5)/5, or.lims[2], .2))
  if (!is.null(trt.cols)) {
    forest.plt <- forest.plt + scale_color_manual(values=trt.cols)
  }
  forest.plt <- forest.plt +
    xlab(" ") +
    ylab(ifelse(is.null(xlabel), " ", xlabel)) +
    coord_flip() +
    theme_classic() +
    guides(color=FALSE, shape=guide_legend(reverse=TRUE)) +
    theme(legend.position=c(.5,1.1), 
          legend.direction = "horizontal",
          legend.key.size = unit(0.2, "cm"),
          axis.text.y=element_blank(), 
          axis.ticks.y=element_blank(),
          axis.title.y=element_blank(), 
          panel.grid.major=element_blank(),
          axis.line.y = element_blank(),
          panel.grid.minor=element_blank(),
          plot.margin=grid::unit(c(2,0,0,0), "mm"),
          legend.box.background=element_rect(color="white", fill = "white"),
          rect=element_rect(fill="transparent")) +
    ggtitle(title)
  if (!shape.leg) {
    forest.plt <- forest.plt + guides(shape=FALSE)
  }
  return(forest.plt)
}

bar.outcome.plot <- function(df, trt.altnames, bar.text.color="black", bar.skip=NULL, trt.cols=NULL, title=" ", xlabel=" ") {
  df <- df %>%
    dplyr::select(Treatment, Outcome.n, Treatment.n, Treatment.out.n) %>%
    group_by(Treatment) %>%
    filter(row_number() == 1) %>%
    ungroup() %>% arrange(Treatment) %>%
    mutate(Trt.Outcome.Percent=Treatment.out.n/Treatment.n,
           Treatment.full = sprintf("%s", trt.altnames[as.character(Treatment)]),
           ID=row_number(),
           Trt.Outcome.Percent = ifelse(Treatment.out.n < 11,0,Trt.Outcome.Percent))
  ybreaks <- c(0, round(unique((df %>% filter(!(Treatment %in% bar.skip)))$Trt.Outcome.Percent), digits=3))
  plt <- df %>%
    ggplot(aes(x=ID, fill=Treatment, y=Trt.Outcome.Percent)) +
    geom_col(width=1) +
    xlab(NULL) + ylab(xlabel) +
    ggtitle(title)
  if (!is.null(trt.cols)) {
    plt <- plt + scale_fill_manual(values=trt.cols)
  }
  plt <- plt +
    scale_y_continuous(breaks=ybreaks, labels=ybreaks*100, expand=expand_scale(mult=c(0, 0.05))) +
    geom_text(aes(label=TeX(sprintf("%s", Treatment.full), output="character")),
              parse=TRUE, y=0, x = df$ID+.05, hjust=0, vjust=0, color=bar.text.color) +
    geom_text(aes(label=str_c(" (n=",ifelse(Treatment.out.n<11,"<11",prettyNum(Treatment.out.n,big.mark = ",")),"/", prettyNum(Treatment.n, big.mark = ","),")")),
              y=0, x = df$ID-.05, hjust=0, vjust=1, color=bar.text.color) +
    coord_flip() +
    theme_classic() +
    theme(legend.position = "none",
          axis.text.y=element_blank(),
          axis.title.y=element_blank(), panel.grid.major=element_blank(),
          plot.margin=grid::unit(c(4,4,0,2), "mm"),
          panel.grid.minor=element_blank(),
          axis.line.y=element_blank(),
          axis.ticks.y=element_blank(),
          rect=element_rect(fill="transparent"))
  return(plt)
}
```

```{r, results = 'asis'}
# Collect cohort data.
counts_and_rates <- readRDS(str_c("./figure_1_",cohort_data_source,"_",cohort_name,"_counts_and_rates.rds"))
forest_data <- readRDS(str_c("./figure_1_",cohort_data_source,"_",cohort_name,"_forest_data.rds"))
fisher_data <- readRDS(str_c("./fisher_exact_tests_",cohort_data_source,"_",cohort_name,".rds"))
cmh_data <- readRDS(str_c("./CMH_tests_",cohort_data_source,"_",cohort_name,".rds"))
n_data <- readRDS(str_c("./filtered_unfiltered_n_",cohort_data_source,"_",cohort_name,".rds"))
drug_1 <- counts_and_rates[[1]][[4]] %>% filter(treatment == "alpha_treatment") %>%
  mutate(Cohort.n = counts_and_rates[[1]][[1]]) %>%
  left_join(counts_and_rates[[1]][[2]], by = "outcome") %>%
  left_join(counts_and_rates[[1]][[3]], by = "treatment") %>%
  left_join(forest_data[[1]], by = "outcome") %>%
  ungroup() %>%
  mutate(outcome = factor(outcome, levels = outcomes, ordered = TRUE)) %>%
  arrange(outcome) %>% 
  mutate(model.n = 0)
outcome_idx <- 0
for(outcome in outcomes){
  outcome_idx <- outcome_idx + 1
  drug_1[drug_1$model_type == "unadj" & drug_1$outcome == outcome,"OR"] <- fisher_data[[1]][[outcome_idx]]$res_less$estimate
  drug_1[drug_1$model_type == "unadj" & drug_1$outcome == outcome,"CI_lower"] <- fisher_data[[1]][[outcome_idx]]$res_not_equal$conf.int[1]
  drug_1[drug_1$model_type == "unadj" & drug_1$outcome == outcome,"CI_upper"] <- fisher_data[[1]][[outcome_idx]]$res_not_equal$conf.int[2]
  drug_1[drug_1$model_type == "unadj" & drug_1$outcome == outcome,"p"] <- fisher_data[[1]][[outcome_idx]]$res_less$p.value
  drug_1[drug_1$model_type == "matched" & drug_1$outcome == outcome,"OR"] <- cmh_data[[1]][[outcome_idx]]$res_less$estimate
  drug_1[drug_1$model_type == "matched" & drug_1$outcome == outcome,"CI_lower"] <- cmh_data[[1]][[outcome_idx]]$res_not_equal$conf.int[1]
  drug_1[drug_1$model_type == "matched" & drug_1$outcome == outcome,"CI_upper"] <- cmh_data[[1]][[outcome_idx]]$res_not_equal$conf.int[2]
  drug_1[drug_1$model_type == "matched" & drug_1$outcome == outcome,"p"] <- cmh_data[[1]][[outcome_idx]]$res_less$p.value
}
drug_1[drug_1$model_type == "unadj","model.n"] <- n_data[[1]][[1]] # unfiltered...for now
drug_1[drug_1$model_type == "adj","model.n"] <- n_data[[1]][[2]]
drug_1[drug_1$model_type == "matched","model.n"] <- n_data[[1]][[3]]
drug_1$treatment <- "drug_treatment_1"

if(run_target_cohort_2){
  drug_2 <- counts_and_rates[[2]][[4]] %>% filter(treatment == "alpha_treatment") %>%
    mutate(Cohort.n = counts_and_rates[[2]][[1]]) %>%
    left_join(counts_and_rates[[2]][[2]], by = "outcome") %>%
    left_join(counts_and_rates[[2]][[3]], by = "treatment") %>%
    left_join(forest_data[[2]], by = "outcome") %>%
    ungroup() %>%
    mutate(outcome = factor(outcome, levels = outcomes, ordered = TRUE)) %>%
    arrange(outcome) %>% 
    mutate(model.n = 0)
  outcome_idx <- 0
  for(outcome in outcomes){
    outcome_idx <- outcome_idx + 1
    drug_2[drug_2$model_type == "unadj" & drug_2$outcome == outcome,"OR"] <- fisher_data[[2]][[outcome_idx]]$res_less$estimate
    drug_2[drug_2$model_type == "unadj" & drug_2$outcome == outcome,"CI_lower"] <- fisher_data[[2]][[outcome_idx]]$res_not_equal$conf.int[1]
    drug_2[drug_2$model_type == "unadj" & drug_2$outcome == outcome,"CI_upper"] <- fisher_data[[2]][[outcome_idx]]$res_not_equal$conf.int[2]
    drug_2[drug_2$model_type == "unadj" & drug_2$outcome == outcome,"p"] <- fisher_data[[2]][[outcome_idx]]$res_less$p.value
    drug_2[drug_2$model_type == "matched" & drug_2$outcome == outcome,"OR"] <- cmh_data[[2]][[outcome_idx]]$res_less$estimate
    drug_2[drug_2$model_type == "matched" & drug_2$outcome == outcome,"CI_lower"] <- cmh_data[[2]][[outcome_idx]]$res_not_equal$conf.int[1]
    drug_2[drug_2$model_type == "matched" & drug_2$outcome == outcome,"CI_upper"] <- cmh_data[[2]][[outcome_idx]]$res_not_equal$conf.int[2]
    drug_2[drug_2$model_type == "matched" & drug_2$outcome == outcome,"p"] <- cmh_data[[2]][[outcome_idx]]$res_less$p.value
  }
  drug_2[drug_2$model_type == "unadj","model.n"] <- n_data[[2]][[1]] # unfiltered...for now
  drug_2[drug_2$model_type == "adj","model.n"] <- n_data[[2]][[2]]
  drug_2[drug_2$model_type == "matched","model.n"] <- n_data[[2]][[3]]
  drug_2$treatment <- "drug_treatment_2"
}

if(run_target_cohort_3){
  drug_3 <- counts_and_rates[[3]][[4]] %>% filter(treatment ==  "alpha_treatment") %>%
    mutate(Cohort.n = counts_and_rates[[3]][[1]]) %>%
    left_join(counts_and_rates[[3]][[2]], by = "outcome") %>%
    left_join(counts_and_rates[[3]][[3]], by = "treatment") %>%
    left_join(forest_data[[3]], by = "outcome") %>%
    ungroup() %>%
    mutate(outcome = factor(outcome, levels = outcomes, ordered = TRUE)) %>%
    arrange(outcome) %>% 
    mutate(model.n = 0)
  outcome_idx <- 0
  for(outcome in outcomes){
    outcome_idx <- outcome_idx + 1
    drug_3[drug_3$model_type == "unadj" & drug_3$outcome == outcome,"OR"] <- fisher_data[[3]][[outcome_idx]]$res_less$estimate
    drug_3[drug_3$model_type == "unadj" & drug_3$outcome == outcome,"CI_lower"] <- fisher_data[[3]][[outcome_idx]]$res_not_equal$conf.int[1]
    drug_3[drug_3$model_type == "unadj" & drug_3$outcome == outcome,"CI_upper"] <- fisher_data[[3]][[outcome_idx]]$res_not_equal$conf.int[2]
    drug_3[drug_3$model_type == "unadj" & drug_3$outcome == outcome,"p"] <- fisher_data[[3]][[outcome_idx]]$res_less$p.value
    drug_3[drug_3$model_type == "matched" & drug_3$outcome == outcome,"OR"] <- cmh_data[[3]][[outcome_idx]]$res_less$estimate
    drug_3[drug_3$model_type == "matched" & drug_3$outcome == outcome,"CI_lower"] <- cmh_data[[3]][[outcome_idx]]$res_not_equal$conf.int[1]
    drug_3[drug_3$model_type == "matched" & drug_3$outcome == outcome,"CI_upper"] <- cmh_data[[3]][[outcome_idx]]$res_not_equal$conf.int[2]
    drug_3[drug_3$model_type == "matched" & drug_3$outcome == outcome,"p"] <- cmh_data[[3]][[outcome_idx]]$res_less$p.value
  }
  drug_3[drug_3$model_type == "unadj","model.n"] <- n_data[[3]][[1]] # unfiltered...for now
  drug_3[drug_3$model_type == "adj","model.n"] <- n_data[[3]][[2]]
  drug_3[drug_3$model_type == "matched","model.n"] <- n_data[[3]][[3]]
  drug_3$treatment <- "drug_treatment_3"
}

neither <- counts_and_rates[[1]][[4]] %>% filter(treatment ==  "neither_treatment") %>%
  mutate(Cohort.n = counts_and_rates[[1]][[1]]) %>%
  left_join(counts_and_rates[[1]][[2]], by = "outcome") %>%
  left_join(counts_and_rates[[1]][[3]], by = "treatment")

df1 <- bind_rows(drug_1, neither)
if(run_target_cohort_2){
  df1 <- bind_rows(df1, drug_2)
}
if(run_target_cohort_3){
  df1 <- bind_rows(df1, drug_3)
}
df1 <- df1 %>%
  mutate(Cohort = cohort_name) %>%
  dplyr::select(Cohort, Cohort.n, Outcome = outcome, Outcome.n = count.y,
                Treatment = treatment, Treatment.n = n, Treatment.out.n = count.x,
                OR, CI_lower, CI_upper, pval = p, model = model_type, model.n) %>%
  arrange(desc(Outcome), desc(Treatment))

odds_ratios_table <- df1 %>%
  ungroup() %>%
  filter(ifelse(!is.na(model), model != "unadj.df", TRUE)) %>%
  mutate(Treatment = str_replace(Treatment, "_treatment", "")) %>%
  mutate(model = ifelse(model == "unadj", "unadjusted", model)) %>%
  mutate(model = ifelse(model == "adj", "adjusted", model)) %>%
  mutate(Cohort=factor(Cohort, levels=c("ARD", "Pneumonia", "COVID"), ordered=TRUE),
         Outcome=factor(Outcome), #, levels=c("outcome_vent", "outcome_death_and_vent"), ordered=TRUE),
         Treatment=factor(Treatment, levels=rev(c("drug_1", "drug_2", "drug_3", "neither")), ordered=TRUE),
         model=factor(model, levels=c("matched", "adjusted", "unadjusted"), ordered=TRUE),
         model.n.str = prettyNum(model.n, big.mark = ",") %>% str_pad(6,"left"),
         OR.str = Round2Dig(OR) %>% as.character() %>% str_pad(4,"left"),
         CI_lower.str = Round2Dig(CI_lower) %>% as.character(),
         CI_upper.str = Round2Dig(CI_upper) %>% as.character(),
         CI.str = str_c("(",CI_lower.str,"-",CI_upper.str,")",sep=""),
         pval.3dig = Round3Dig(pval),
         pval.str = ifelse(pval.3dig < 0.001, "<0.001", pval.3dig %>% as.character() %>% str_pad(6,"left"))) %>%
  arrange(Cohort, Outcome, Treatment)

results_table <- odds_ratios_table %>% 
  dplyr::select(Outcome, Treatment, Treatment.n, Treatment.out.n) %>% 
  mutate(Risk = Treatment.out.n / Treatment.n) %>% 
  distinct() %>% 
  mutate(Relative.Risk.Reduction = 0)
for(outcome in unique(results_table$Outcome)){
  neither_risk <- results_table[results_table$Outcome == outcome & results_table$Treatment == "neither", "Risk"] %>% unlist()
  results_table[results_table$Outcome == outcome, "Relative.Risk.Reduction"] <- ifelse(neither_risk > 0, (neither_risk - results_table[results_table$Outcome == outcome, "Risk"]) / neither_risk, -1000)
} 
results_table <- results_table %>% 
  mutate(Risk = (100*Risk) %>% Round1Dig() %>% str_c("%", sep=""),
         Relative.Risk.Reduction = (100*Relative.Risk.Reduction) %>% Round1Dig() %>% str_c("%", sep=""))
colnames(results_table) <- c("Outcome", "Treatment", "Treatment\nCount", "Outcome &\nTreatment\nCount", "Risk", "Relative\nRisk\nReduction")
summary.out <- kable(results_table) %>% kable_styling() %>% column_spec(1, bold=T, border_right = F)
print(summary.out)

# save the odds_ratios_table and the result_table.
saveRDS(list(odds_ratios_table = odds_ratios_table, results_table = results_table), file = str_c("ORs_CIs_p_risk_reduction_", cohort_data_source, "_", cohort_name, ".rds"))
```

```{r, fig.height=10, fig.width=10, warning=FALSE}
trt.altnames=c("drug_1"=" all $\\alpha_1$-AR antagonists", "drug_2"=" tamsulosin",
               "drug_3"=" doxazosin", "neither"=" neither")
trt.cols <- c("drug_1"="#29847d", "drug_2"="#b5b5b1", "drug_3"="#1fcc8a", "neither"="#8c8c8b")

if(cohort_data_source == "MS"){
  full_data_source = "MarketScan: "
} else if(cohort_data_source == "Optum"){
  full_data_source = "Optum: "
} else if(cohort_data_source == "VA"){
  full_data_source = "Department of Veterans Affairs: "
} else if(cohort_data_source == "Swedish"){
  full_data_source = "Swedish National Health Database: "
} else {
  full_data_source = ""
}

if(cohort_name == "ARD"){
  full_cohort_name = "Acute Respiratory Distress"
} else if(cohort_name == "Pneumonia"){
  full_cohort_name = "Pneumonia"
} else if(cohort_name == "COVID"){
  full_cohort_name = "Diagnosed COVID-19"
} else if(cohort_name == "COVID_pooled"){
  full_cohort_name = "Suspected COVID-19"
} else {
  full_cohort_name = ""
}

n_data <- readRDS(str_c("filtered_unfiltered_n_",cohort_data_source,"_",cohort_name,".rds"))

cohort.altnames <- paste0(full_data_source, full_cohort_name, " (n=", prettyNum(n_data[[1]][[1]], big.mark = ","), ")")

ci_limits <- odds_ratios_table %>% filter(!is.na(CI_lower), !is.na(CI_upper))
or.lims=c(min(ci_limits$CI_lower), max(ci_limits$CI_upper))
if(or.lims[1] > .9){or.lims[1] = .9}
if(or.lims[2] < 1.1){or.lims[2] = 1.1}

plot_metanalysis(odds_ratios_table,
                 cohort.altnames=cohort.altnames,
                 trt.altnames=trt.altnames,
                 trt.cols=trt.cols,
                 xlab.bar="% patients",
                 xlab.forest = "Odds Ratio",
                 or.title="OR (CI), p-value, n",
                 bar.text.color='black',
                 or.lims=or.lims)
ggsave(str_c("figure_1_subplot_",cohort_data_source,"_",cohort_name,".pdf"), width = 10,
       height = 8,
       units = "in")
```
