# Supplementary material for: Alpha-1 adrenergic receptor antagonists to prevent hyperinflammation and death from lower respiratory tract infection
Source: eLife. 2021 Jun 11;10:e61700. doi: 10.7554/eLife.61700 (PMC8195605; doi:10.7554/eLife.61700)
Supplement: Source code 2. [file elife-61700-supp2.zip]

Archive with 1 entries (1 files):
- Template_GenerateData.R
